# Supplementary material for: Development and validation of a flax (Linum usitatissimum L.) gene expression oligo microarray
Source: BMC Genomics. 2010 Oct 21;11:592. doi: 10.1186/1471-2164-11-592 (PMC3091737; doi:10.1186/1471-2164-11-592)
Supplement: Additional file 1 — Analyses of differential gene expression between stem inner tissues and stem outer tissues sampled at vegetative and green capsule stages. Lists of differentially expressed genes and GO analyses (biological processes) for i) stem inner vegetative (SIV) vs stem outer vegetative (SOV), ii) stem inner green capsule (SIGC) vs stem outer green capsule (SOGC), iii) stem inner vegetative (SIV) vs stem inner green capsule (SIGC), iv) stem outer vegetative (SOV) vs stem outer green capsule (SOGC). [file 1471-2164-11-592-S1.XLS]

## Sheet: SIV vs SOV
Analysis of differential gene expression between stem inner tissue and stem outer tissue sampled at the vegetative stage
(SIV, stem inner tissue sampled at the vegetative stage; SOV stem outer tissue sampled at the vegetative stage)
A - 203 genes that are significantly over-expressed in SIV when compared to SOV (cut-off: log2ratio (SIV/SOV)>2)
SEQ_ID	log2ratio SIV/SOV	GENE_INFO
GENOLIN_C1591	4.4492	lcl|genolin_c1591 2008 nt highly similar to |Q5C8T4|Q5C8T4|SubName: Full=Decreased apical dominance protein; |Petunia hybrida (Petunia) |AA|556
GENOLIN_C1816	3.75275	lcl|genolin_c1816 1073 nt
GENOLIN_C184	3.7	lcl|genolin_c184 1401 nt
GENOLIN_C2534	3.6824	lcl|genolin_c2534 949 nt highly similar to |A3R052|A3R052|SubName: Full=Pinoresinol-lariciresinol reductase; |Linum perenne (Perennial flax) |AA|314
GENOLIN_C5403	3.6823	lcl|genolin_c5403 1507 nt
GENOLIN_C3686	3.60235	lcl|genolin_c3686 2199 nt highly similar to |Q8LAE1|Q8LAE1|SubName: Full=Subtilisin-like serine protease; |Arabidopsis thaliana (Mouse-ear cress) |AA|769
GENOLIN_C2876	3.5878	lcl|genolin_c2876 1166 nt highly similar to |Q9LZV3|Q9LZV3|RecName: Full=Mannan endo-1,4-beta-mannosidase 6; EC=3.2.1.78; AltName: Full=Beta-mannanase 6; AltName: Full=Endo-beta-1,4-mannanase 6; Short=AtMAN6; Flags: Precursor; |Arabidopsis thaliana (Mouse
GENOLIN_C3107	3.54805	lcl|genolin_c3107 2093 nt highly similar to |O80434|O80434|RecName: Full=Laccase-4; EC=1.10.3.2; AltName: Full=Benzenediol:oxygen oxidoreductase 4; AltName: Full=Urishiol oxidase 4; AltName: Full=Diphenol oxidase 4; AltName: Full=Protein IRREGULAR XYLEM 1
GENOLIN_C3061	3.5317	lcl|genolin_c3061 1438 nt highly similar to |Q5BMA0|Q5BMA0|SubName: Full=Secondary cell wall-related glycosyltransferase family 47; |Populus tremula x Populus tremuloides |AA|412
GENOLIN_C7190	3.52925	lcl|genolin_c7190 941 nt similar to |A2PZE5|A2PZE5|SubName: Full=Integral membrane family protein; |Ipomoea nil (Japanese morning glory) (Pharbitis nil) |AA|152
GENOLIN_C3993	3.5245	lcl|genolin_c3993 976 nt highly similar to |Q4R0I0|Q4R0I0|SubName: Full=Pinoresinol-lariciresinol reductase; |Linum album |AA|326
GENOLIN_C4156	3.4996	lcl|genolin_c4156 1403 nt highly similar to |Q6K225|Q6K225|SubName: Full=Phosphate translocator-like (Os02g0628200 protein); |Oryza sativa subsp japonica (Rice) |AA|341
GENOLIN_C3323	3.47575	lcl|genolin_c3323 1969 nt highly similar to |Q9ZQW3|Q9ZQW3|SubName: Full=Laccase; EC=1.10.3.2; |Populus trichocarpa (Western balsam poplar) (Populus balsamifera subsp trichocarpa) |AA|555
GENOLIN_C2113	3.4727	lcl|genolin_c2113 874 nt highly similar to |Q9FLT3|Q9FLT3|RecName: Full=Germin-like protein subfamily 3 member 4; Flags: Precursor; |Arabidopsis thaliana (Mouse-ear cress) |AA|210
GENOLIN_C2136	3.457	lcl|genolin_c2136 2584 nt
GENOLIN_C817	3.38715	lcl|genolin_c817 640 nt highly similar to |B0L632|B0L632|SubName: Full=Protease inhibitor/seed storage/LTP family protein; Flags: Fragment; |Cicer arietinum (Chickpea) (Garbanzo) |AA|101
GENOLIN_C53541	3.3844	lcl|genolin_c53541 312 nt
GENOLIN_C24170	3.34035	lcl|genolin_c24170 285 nt
GENOLIN_C1618	3.33755	lcl|genolin_c1618 1942 nt highly similar to |Q69F97|Q69F97|SubName: Full=Phytochelatin synthetase-like protein; |Phaseolus vulgaris (Kidney bean) (French bean) |AA|463
GENOLIN_C6820	3.3126	lcl|genolin_c6820 1527 nt highly similar to |A4ZYQ7|A4ZYQ7|SubName: Full=Secondary wall-associated glycosyltransferase family 8D; |Populus tremula x Populus alba |AA|533
GENOLIN_C29100	3.2715	lcl|genolin_c29100 494 nt
GENOLIN_C937	3.16255	lcl|genolin_c937 1293 nt highly similar to |O24049|O24049|SubName: Full=MipC; |Mesembryanthemum crystallinum (Common ice plant) |AA|287
GENOLIN_C31076	3.10615	lcl|genolin_c31076 656 nt highly similar to |Q94HG3|Q94HG3|SubName: Full=Putative glycogenin; |Oryza sativa (Rice) |AA|614
GENOLIN_C7526	3.1013	lcl|genolin_c7526 1132 nt highly similar to |A4ZYQ7|A4ZYQ7|SubName: Full=Secondary wall-associated glycosyltransferase family 8D; |Populus tremula x Populus alba |AA|533
GENOLIN_C52374	3.097	lcl|genolin_c52374 141 nt
GENOLIN_C3356	3.0768	lcl|genolin_c3356 1745 nt
GENOLIN_C1251	3.076	lcl|genolin_c1251 1039 nt highly similar to |A3R052|A3R052|SubName: Full=Pinoresinol-lariciresinol reductase; |Linum perenne (Perennial flax) |AA|314
GENOLIN_C3543	3.07095	lcl|genolin_c3543 1528 nt highly similar to |B5LAT0|B5LAT0|SubName: Full=Putative arogenate dehydratase; |Capsicum annuum (Bell pepper) |AA|427
GENOLIN_C18454	3.03855	lcl|genolin_c18454 902 nt highly similar to |Q069K5|Q069K5|RecName: Full=Adenosylhomocysteinase; EC=3.3.1.1; |Nicotiana suaveolens |AA|485
GENOLIN_C3986	3.0315	lcl|genolin_c3986 618 nt highly similar to |Q9LZV3|Q9LZV3|RecName: Full=Mannan endo-1,4-beta-mannosidase 6; EC=3.2.1.78; AltName: Full=Beta-mannanase 6; AltName: Full=Endo-beta-1,4-mannanase 6; Short=AtMAN6; Flags: Precursor; |Arabidopsis thaliana (Mouse-
GENOLIN_C18309	3.0291	lcl|genolin_c18309 694 nt
GENOLIN_C772	3.02535	lcl|genolin_c772 1816 nt highly similar to |B2Z6Q4|B2Z6Q4|SubName: Full=Ferulate 5-hydroxylase; |Populus trichocarpa (Western balsam poplar) (Populus balsamifera subsp trichocarpa) |AA|513
GENOLIN_C10850	3.00215	lcl|genolin_c10850 744 nt highly similar to |Q9FZJ1|Q9FZJ1|SubName: Full=F17L21.23 (At1g27440); |Arabidopsis thaliana (Mouse-ear cress) |AA|412
GENOLIN_C25760	3.00105	lcl|genolin_c25760 578 nt highly similar to |Q5BMA3|Q5BMA3|SubName: Full=Secondary cell wall-related glycosyltransferase family 8; |Populus tremula x Populus tremuloides |AA|636
GENOLIN_C23848	2.97865	lcl|genolin_c23848 578 nt highly similar to |A5X7Z1|A5X7Z1|SubName: Full=Microtubule-associated protein; |Populus tremula x Populus tremuloides |AA|176
GENOLIN_C11158	2.9562	lcl|genolin_c11158 411 nt highly similar to |Q9LN32|Q9LN32|SubName: Full=F18O14.38; |Arabidopsis thaliana (Mouse-ear cress) |AA|375
GENOLIN_C17032	2.9207	lcl|genolin_c17032 582 nt highly similar to |Q9ZQW5|Q9ZQW5|SubName: Full=Laccase; EC=1.10.3.2; Flags: Fragment; |Populus trichocarpa (Western balsam poplar) (Populus balsamifera subsp trichocarpa) |AA|407
GENOLIN_C9	2.89545	lcl|genolin_c9 2152 nt highly similar to |Q0IMZ2|Q0IMZ2|SubName: Full=Os12g0525300 protein; |Oryza sativa subsp japonica (Rice) |AA|433
GENOLIN_C42495	2.8878	lcl|genolin_c42495 253 nt
GENOLIN_C15362	2.87775	lcl|genolin_c15362 498 nt highly similar to |Q9SHA0|Q9SHA0|RecName: Full=Non-specific lipid-transfer protein; |Arabidopsis thaliana (Mouse-ear cress) |AA|115
GENOLIN_C26320	2.8544	lcl|genolin_c26320 559 nt highly similar to |Q2A9B4|Q2A9B4|SubName: Full=Myosin II heavy chain-like domain containing protein; |Brassica oleracea (Wild cabbage) |AA|497
GENOLIN_C14102	2.8487	lcl|genolin_c14102 1000 nt
GENOLIN_C111	2.8377	lcl|genolin_c111 1781 nt highly similar to |Q069K3|Q069K3|RecName: Full=S-adenosylmethionine synthetase; EC=2.5.1.6; |Nicotiana suaveolens |AA|390
GENOLIN_C58913	2.8202	lcl|genolin_c58913 283 nt highly similar to |Q9AVH2|Q9AVH2|SubName: Full=Putative senescence-associated protein; Flags: Fragment; |Pisum sativum (Garden pea) |AA|282
GENOLIN_C8608	2.8022	lcl|genolin_c8608 705 nt highly similar to |A5X7Z1|A5X7Z1|SubName: Full=Microtubule-associated protein; |Populus tremula x Populus tremuloides |AA|176
GENOLIN_C21162	2.7989	lcl|genolin_c21162 220 nt highly similar to |DQ008727|DQ008727|Sabia sp. Qiu 91025 small subunit ribosomal RNA gene, partial sequence; mitochondrial. |Sabia sp Qiu 91025 |linear|1887
GENOLIN_C35019	2.79175	lcl|genolin_c35019 740 nt highly similar to |Q6Z3F5|Q6Z3F5|SubName: Full=Putative MYST1; |Oryza sativa subsp japonica (Rice) |AA|645
GENOLIN_C6075	2.7771	lcl|genolin_c6075 941 nt highly similar to |Q9ZQW5|Q9ZQW5|SubName: Full=Laccase; EC=1.10.3.2; Flags: Fragment; |Populus trichocarpa (Western balsam poplar) (Populus balsamifera subsp trichocarpa) |AA|407
GENOLIN_C180	2.76985	lcl|genolin_c180 2007 nt highly similar to |Q069K3|Q069K3|RecName: Full=S-adenosylmethionine synthetase; EC=2.5.1.6; |Nicotiana suaveolens |AA|390
GENOLIN_C14078	2.76395	lcl|genolin_c14078 574 nt highly similar to |A0JQ79|A0JQ79|SubName: Full=At1g10460; |Arabidopsis thaliana (Mouse-ear cress) |AA|217
GENOLIN_C35306	2.7566	lcl|genolin_c35306 1129 nt highly similar to |B5L528|B5L528|SubName: Full=Phenylcoumaran benzylic ether reductase 1; |Linum strictum subsp corymbulosum |AA|305
GENOLIN_C25690	2.7495	lcl|genolin_c25690 257 nt
GENOLIN_C27774	2.72665	lcl|genolin_c27774 301 nt highly similar to |Q2PJS2|Q2PJS2|SubName: Full=WRKY40; |Glycine max (Soybean) |AA|235
GENOLIN_C30286	2.7251	lcl|genolin_c30286 244 nt similar to |Q2QQ46|Q2QQ46|SubName: Full=Expressed protein (Os12g0507400 protein); |Oryza sativa subsp japonica (Rice) |AA|328
GENOLIN_C53913	2.72055	lcl|genolin_c53913 137 nt
GENOLIN_C55224	2.7103	lcl|genolin_c55224 261 nt
GENOLIN_C2473	2.6541	lcl|genolin_c2473 2036 nt highly similar to |Q6Z746|Q6Z746|SubName: Full=Putative myosin II heavy chain (Os02g0736100 protein); |Oryza sativa subsp japonica (Rice) |AA|599
GENOLIN_C17728	2.64965	lcl|genolin_c17728 777 nt highly similar to |A3F8V0|A3F8V0|SubName: Full=Blue copper-like protein; |Gossypium hirsutum (Upland cotton) (Gossypium mexicanum) |AA|175
GENOLIN_C3983	2.64935	lcl|genolin_c3983 1397 nt highly similar to |Q40283|Q40283|SubName: Full=Beta glucosidase; Flags: Precursor; |Manihot esculenta (Cassava) (Manioc) |AA|541
GENOLIN_C13238	2.64785	lcl|genolin_c13238 1272 nt highly similar to |Q84VU1|Q84VU1|SubName: Full=65kD microtubule associated protein; |Daucus carota (Carrot) |AA|576
GENOLIN_C5366	2.6413	lcl|genolin_c5366 1032 nt highly similar to |A0JQ09|A0JQ09|SubName: Full=At3g62020; |Arabidopsis thaliana (Mouse-ear cress) |AA|220
GENOLIN_C17729	2.6398	lcl|genolin_c17729 449 nt highly similar to |Q9LJN4|Q9LJN4|SubName: Full=Beta-1,4-xylosidase; |Arabidopsis thaliana (Mouse-ear cress) |AA|876
GENOLIN_C32977	2.6254	lcl|genolin_c32977 258 nt
GENOLIN_C4333	2.625	lcl|genolin_c4333 1888 nt highly similar to |Q8VZA1|Q8VZA1|RecName: Full=Laccase-11; EC=1.10.3.2; AltName: Full=Benzenediol:oxygen oxidoreductase 11; AltName: Full=Urishiol oxidase 11; AltName: Full=Diphenol oxidase 11; Flags: Precursor; |Arabidopsis thal
GENOLIN_C59339	2.61895	lcl|genolin_c59339 398 nt
GENOLIN_C4754	2.61135	lcl|genolin_c4754 1291 nt highly similar to |Q9LFW3|Q9LFW3|RecName: Full=COBRA-like protein 4; Flags: Precursor; |Arabidopsis thaliana (Mouse-ear cress) |AA|431
GENOLIN_C2547	2.60895	lcl|genolin_c2547 1097 nt highly similar to |Q8GWD5|Q8GWD5|RecName: Full=UPF0497 membrane protein At2g39530; |Arabidopsis thaliana (Mouse-ear cress) |AA|178
GENOLIN_C25478	2.5897	lcl|genolin_c25478 625 nt highly similar to |Q9LLL8|Q9LLL8|RecName: Full=Xylem serine proteinase 1; Short=AtXSP1; EC=3.4.21.-; AltName: Full=Cucumisin-like protein; Flags: Precursor; |Arabidopsis thaliana (Mouse-ear cress) |AA|749
GENOLIN_C11079	2.57745	lcl|genolin_c11079 1655 nt highly similar to |B2Z6P5|B2Z6P5|SubName: Full=Trans-cinnamate 4-hydroxylase; |Populus trichocarpa (Western balsam poplar) (Populus balsamifera subsp trichocarpa) |AA|537
GENOLIN_C7426	2.5691	lcl|genolin_c7426 1787 nt similar to |AM450299|AM450299|Vitis vinifera contig VV78X273959.4, whole genome shotgun sequence. |Vitis vinifera |linear|24601
GENOLIN_C32501	2.5461	lcl|genolin_c32501 402 nt
GENOLIN_C29594	2.54405	lcl|genolin_c29594 370 nt highly similar to |Q9SJM9|Q9SJM9|SubName: Full=Expressed protein; |Arabidopsis thaliana (Mouse-ear cress) |AA|364
GENOLIN_C2320	2.5404	lcl|genolin_c2320 1925 nt highly similar to |O64743|O64743|SubName: Full=Putative berberine bridge enzyme (Putative FAD-linked oxidoreductase); |Arabidopsis thaliana (Mouse-ear cress) |AA|532
GENOLIN_C21966	2.5342	lcl|genolin_c21966 507 nt highly similar to |Q8LHG0|Q8LHG0|SubName: Full=Membrane protein-like; |Oryza sativa subsp japonica (Rice) |AA|372
GENOLIN_C402	2.5299	lcl|genolin_c402 1379 nt highly similar to |Q6Y1E9|Q6Y1E9|SubName: Full=Cysteine protease 14; |Trifolium repens (Creeping white clover) |AA|351
GENOLIN_C59405	2.5051	lcl|genolin_c59405 343 nt
GENOLIN_C13118	2.49935	lcl|genolin_c13118 421 nt
GENOLIN_C26906	2.49185	lcl|genolin_c26906 738 nt highly similar to |Q6ZBQ9|Q6ZBQ9|SubName: Full=Putative 3-methyladenine-DNA glycosylase; |Oryza sativa subsp japonica (Rice) |AA|339
GENOLIN_C57562	2.4904	lcl|genolin_c57562 274 nt
GENOLIN_C13698	2.48985	lcl|genolin_c13698 480 nt
GENOLIN_C1057	2.4814	lcl|genolin_c1057 720 nt
GENOLIN_C5676	2.48045	lcl|genolin_c5676 1417 nt highly similar to |O24049|O24049|SubName: Full=MipC; |Mesembryanthemum crystallinum (Common ice plant) |AA|287
GENOLIN_C30192	2.4789	lcl|genolin_c30192 231 nt highly similar to |Q5D1L9|Q5D1L9|SubName: Full=Class III HD-Zip protein 8; |Populus trichocarpa (Western balsam poplar) (Populus balsamifera subsp trichocarpa) |AA|828
GENOLIN_C16879	2.47865	lcl|genolin_c16879 426 nt highly similar to |O80638|O80638|SubName: Full=Nodulin-like protein (At2g39510); |Arabidopsis thaliana (Mouse-ear cress) |AA|374
GENOLIN_C12462	2.47525	lcl|genolin_c12462 825 nt
GENOLIN_C4612	2.47175	lcl|genolin_c4612 695 nt highly similar to |Q9ZQW2|Q9ZQW2|SubName: Full=Laccase; EC=1.10.3.2; |Populus trichocarpa (Western balsam poplar) (Populus balsamifera subsp trichocarpa) |AA|580
GENOLIN_C3038	2.47	lcl|genolin_c3038 1353 nt highly similar to |Q6Y1E9|Q6Y1E9|SubName: Full=Cysteine protease 14; |Trifolium repens (Creeping white clover) |AA|351
GENOLIN_C15423	2.46365	lcl|genolin_c15423 407 nt highly similar to |Q9LMY4|Q9LMY4|SubName: Full=F21F23.7 protein; |Arabidopsis thaliana (Mouse-ear cress) |AA|298
GENOLIN_C58334	2.4603	lcl|genolin_c58334 206 nt
GENOLIN_C11089	2.4583	lcl|genolin_c11089 1564 nt highly similar to |Q9FWY2|Q9FWY2|SubName: Full=T14P4.8 protein; |Arabidopsis thaliana (Mouse-ear cress) |AA|763
GENOLIN_C29564	2.45735	lcl|genolin_c29564 224 nt similar to |Q6I666|Q6I666|SubName: Full=Cytochrome P450 like_TBP; |Citrullus lanatus (Watermelon) (Citrullus vulgaris) |AA|80
GENOLIN_C713	2.451	lcl|genolin_c713 626 nt
GENOLIN_C1109	2.4499	lcl|genolin_c1109 1258 nt highly similar to |Q6J193|Q6J193|SubName: Full=Fasciclin-like AGP 11; |Populus tremula x Populus alba |AA|238
GENOLIN_C4623	2.44985	lcl|genolin_c4623 1219 nt highly similar to |Q9ATZ1|Q9ATZ1|SubName: Full=Germin-like protein; |Linum usitatissimum (Flax) (Linseed) |AA|212
GENOLIN_C25603	2.44625	lcl|genolin_c25603 374 nt similar to |Q9ZTD4|Q9ZTD4|SubName: Full=Putative transcription factor; Flags: Fragment; |Arabidopsis thaliana (Mouse-ear cress) |AA|201
GENOLIN_C43654	2.44395	lcl|genolin_c43654 204 nt similar to |Q6I666|Q6I666|SubName: Full=Cytochrome P450 like_TBP; |Citrullus lanatus (Watermelon) (Citrullus vulgaris) |AA|80
GENOLIN_C25674	2.43025	lcl|genolin_c25674 498 nt highly similar to |Q9FLD4|Q9FLD4|SubName: Full=Thaumatin-like protein (At5g40020); |Arabidopsis thaliana (Mouse-ear cress) |AA|256
GENOLIN_C43567	2.4297	lcl|genolin_c43567 203 nt
GENOLIN_C41437	2.42955	lcl|genolin_c41437 221 nt highly similar to |Q9LFW3|Q9LFW3|RecName: Full=COBRA-like protein 4; Flags: Precursor; |Arabidopsis thaliana (Mouse-ear cress) |AA|431
GENOLIN_C38101	2.42925	lcl|genolin_c38101 263 nt highly similar to |Q5BM98|Q5BM98|SubName: Full=Secondary cell wall-related glycosyltransferase family 47; |Populus tremula x Populus tremuloides |AA|442
GENOLIN_C58664	2.4269	lcl|genolin_c58664 225 nt highly similar to |AF194001|AF194001|Crossosoma bigelovii small subunit ribosomal RNA (mtSSU) gene, partial sequence; mitochondrial gene for mitochondrial product. |Crossosoma bigelovii |linear|1870
GENOLIN_C9187	2.4241	lcl|genolin_c9187 1438 nt
GENOLIN_C3577	2.4211	lcl|genolin_c3577 1097 nt highly similar to |Q52QX6|Q52QX6|SubName: Full=ACC oxidase ACCO2; |Manihot esculenta (Cassava) (Manioc) |AA|306
GENOLIN_C2357	2.41265	lcl|genolin_c2357 886 nt
GENOLIN_C21478	2.40985	lcl|genolin_c21478 602 nt
GENOLIN_C18672	2.4076	lcl|genolin_c18672 396 nt highly similar to |Q5D1L9|Q5D1L9|SubName: Full=Class III HD-Zip protein 8; |Populus trichocarpa (Western balsam poplar) (Populus balsamifera subsp trichocarpa) |AA|828
GENOLIN_C43463	2.4026	lcl|genolin_c43463 212 nt similar to |A7PQS0|A7PQS0|RecName: Full=S-adenosylmethionine synthetase; EC=2.5.1.6; |Vitis vinifera (Grape) |AA|391
GENOLIN_C811	2.3984	lcl|genolin_c811 1306 nt highly similar to |Q1XBG1|Q1XBG1|SubName: Full=Lipase; |Ricinus communis (Castor bean) |AA|413
GENOLIN_C3505	2.39195	lcl|genolin_c3505 1173 nt highly similar to |Q9ZQW5|Q9ZQW5|SubName: Full=Laccase; EC=1.10.3.2; Flags: Fragment; |Populus trichocarpa (Western balsam poplar) (Populus balsamifera subsp trichocarpa) |AA|407
GENOLIN_C1284	2.38905	lcl|genolin_c1284 820 nt highly similar to |Q5BMA0|Q5BMA0|SubName: Full=Secondary cell wall-related glycosyltransferase family 47; |Populus tremula x Populus tremuloides |AA|412
GENOLIN_C3799	2.3839	lcl|genolin_c3799 568 nt highly similar to |O64865|O64865|RecName: Full=Non-specific lipid-transfer protein; |Arabidopsis thaliana (Mouse-ear cress) |AA|204
GENOLIN_C8865	2.36525	lcl|genolin_c8865 1404 nt highly similar to |Q4JL28|Q4JL28|SubName: Full=4-coumarate:CoA ligase; |Populus tomentosa (Chinese white poplar) |AA|536
GENOLIN_C5556	2.3637	lcl|genolin_c5556 497 nt highly similar to |Q6J193|Q6J193|SubName: Full=Fasciclin-like AGP 11; |Populus tremula x Populus alba |AA|238
GENOLIN_C3810	2.36025	lcl|genolin_c3810 1697 nt highly similar to |Q8W3K6|Q8W3K6|SubName: Full=Spermine synthase; |Arabis gemmifera |AA|339
GENOLIN_C35205	2.35225	lcl|genolin_c35205 280 nt
GENOLIN_C1784	2.34385	lcl|genolin_c1784 2180 nt highly similar to |Q944Q8|Q944Q8|SubName: Full=AT5g46340/MPL12_14; |Arabidopsis thaliana (Mouse-ear cress) |AA|540
GENOLIN_C1531	2.34115	lcl|genolin_c1531 988 nt highly similar to |A0JQ09|A0JQ09|SubName: Full=At3g62020; |Arabidopsis thaliana (Mouse-ear cress) |AA|220
GENOLIN_C57895	2.3398	lcl|genolin_c57895 247 nt similar to |Q9ZVI2|Q9ZVI2|SubName: Full=Putative acid phosphatase; |Arabidopsis thaliana (Mouse-ear cress) |AA|251
GENOLIN_C22814	2.3391	lcl|genolin_c22814 365 nt
GENOLIN_C39979	2.33835	lcl|genolin_c39979 515 nt similar to |Q9FWX2|Q9FWX2|SubName: Full=T28K15.1 protein; |Arabidopsis thaliana (Mouse-ear cress) |AA|409
GENOLIN_C7792	2.3381	lcl|genolin_c7792 734 nt
GENOLIN_C3396	2.33275	lcl|genolin_c3396 613 nt highly similar to |Q6J193|Q6J193|SubName: Full=Fasciclin-like AGP 11; |Populus tremula x Populus alba |AA|238
GENOLIN_C21720	2.3325	lcl|genolin_c21720 244 nt
GENOLIN_C21295	2.3318	lcl|genolin_c21295 424 nt highly similar to |A4F1R9|A4F1R9|SubName: Full=Putative glycosyltransferase; |Clitoria ternatea (Butterfly pea) |AA|479
GENOLIN_C133	2.3267	lcl|genolin_c133 1562 nt highly similar to |A7L2Z5|A7L2Z5|SubName: Full=Nodulin family protein; |Gossypium hirsutum (Upland cotton) (Gossypium mexicanum) |AA|385
GENOLIN_C10910	2.3259	lcl|genolin_c10910 1604 nt
GENOLIN_C31561	2.323	lcl|genolin_c31561 253 nt
GENOLIN_C15334	2.3214	lcl|genolin_c15334 450 nt highly similar to |P07519|P07519|RecName: Full=Serine carboxypeptidase 1; EC=3.4.16.5; AltName: Full=Serine carboxypeptidase I; AltName: Full=Carboxypeptidase C; AltName: Full=CP-MI; Contains: RecName: Full=Serine carboxypeptidas
GENOLIN_C8194	2.3214	lcl|genolin_c8194 1814 nt highly similar to |Q5BMA5|Q5BMA5|SubName: Full=Putative endo-1,4-beta-xylanase; |Populus tremula x Populus tremuloides |AA|915
GENOLIN_C29107	2.31695	lcl|genolin_c29107 766 nt highly similar to |Q6V9S8|Q6V9S8|SubName: Full=Glycuronosyltransferase-like protein; |Gossypium hirsutum (Upland cotton) (Gossypium mexicanum) |AA|368
GENOLIN_C5490	2.3165	lcl|genolin_c5490 1142 nt highly similar to |Q94AL9|Q94AL9|RecName: Full=Alanine--glyoxylate aminotransferase 2 homolog 2, mitochondrial; EC=2.6.1.44; AltName: Full=Beta-alanine-pyruvate aminotransferase 2; Flags: Precursor; |Arabidopsis thaliana (Mouse-e
GENOLIN_C5397	2.3121	lcl|genolin_c5397 641 nt
GENOLIN_C23866	2.3033	lcl|genolin_c23866 401 nt
GENOLIN_C37599	2.29695	lcl|genolin_c37599 273 nt
GENOLIN_C43661	2.2966	lcl|genolin_c43661 253 nt
GENOLIN_C40030	2.29575	lcl|genolin_c40030 276 nt highly similar to |AM476761|AM476761|Vitis vinifera contig VV78X102785.4, whole genome shotgun sequence. |Vitis vinifera |linear|29940
GENOLIN_C46802	2.2949	lcl|genolin_c46802 407 nt similar to |AM428600|AM428600|Vitis vinifera contig VV78X248683.9, whole genome shotgun sequence. |Vitis vinifera |linear|41567
GENOLIN_C14584	2.2901	lcl|genolin_c14584 345 nt
GENOLIN_C1218	2.28815	lcl|genolin_c1218 1757 nt highly similar to |Q7XJL3|Q7XJL3|SubName: Full=At2g40150 protein; |Arabidopsis thaliana (Mouse-ear cress) |AA|408
GENOLIN_C3490	2.2854	lcl|genolin_c3490 701 nt
GENOLIN_C51010	2.27455	lcl|genolin_c51010 556 nt highly similar to |A4ZGQ8|A4ZGQ8|SubName: Full=Homocysteine methyltransferase 1; |Brassica oleracea var italica (Broccoli) |AA|326
GENOLIN_C41231	2.25985	lcl|genolin_c41231 271 nt highly similar to |Q94HG3|Q94HG3|SubName: Full=Putative glycogenin; |Oryza sativa (Rice) |AA|614
GENOLIN_C8092	2.25885	lcl|genolin_c8092 411 nt
GENOLIN_C25634	2.2555	lcl|genolin_c25634 358 nt highly similar to |Q8LED5|Q8LED5|SubName: Full=Blue copper protein, putative; |Arabidopsis thaliana (Mouse-ear cress) |AA|172
GENOLIN_C5820	2.253	lcl|genolin_c5820 1887 nt highly similar to |B2Z6P3|B2Z6P3|SubName: Full=Coumaroyl 3-hydroxylase; |Populus trichocarpa (Western balsam poplar) (Populus balsamifera subsp trichocarpa) |AA|508
GENOLIN_C23745	2.2498	lcl|genolin_c23745 632 nt highly similar to |Q33AB2|Q33AB2|SubName: Full=Expressed protein (Os10g0200700 protein); |Oryza sativa subsp japonica (Rice) |AA|316
GENOLIN_C47964	2.24895	lcl|genolin_c47964 205 nt
GENOLIN_C5859	2.2483	lcl|genolin_c5859 1482 nt highly similar to |Q6K225|Q6K225|SubName: Full=Phosphate translocator-like (Os02g0628200 protein); |Oryza sativa subsp japonica (Rice) |AA|341
GENOLIN_C2456	2.24085	lcl|genolin_c2456 1566 nt highly similar to |Q1HGA8|Q1HGA8|SubName: Full=Putative cinnamyl alcohol dehydrogenase; |Linum usitatissimum (Flax) (Linseed) |AA|358
GENOLIN_C31745	2.2401	lcl|genolin_c31745 946 nt highly similar to |A0MNJ7|A0MNJ7|SubName: Full=CBL-interacting protein kinase 10; |Populus trichocarpa (Western balsam poplar) (Populus balsamifera subsp trichocarpa) |AA|435
GENOLIN_C14129	2.23545	lcl|genolin_c14129 451 nt
GENOLIN_C29672	2.22005	lcl|genolin_c29672 251 nt
GENOLIN_C38888	2.2198	lcl|genolin_c38888 247 nt
GENOLIN_C9520	2.21785	lcl|genolin_c9520 592 nt
GENOLIN_C6467	2.2178	lcl|genolin_c6467 644 nt highly similar to |Q8H095|Q8H095|SubName: Full=Expressed protein (Os10g0524300 protein) (LysM domain containing protein, expressed); |Oryza sativa subsp japonica (Rice) |AA|108
GENOLIN_C3895	2.2174	lcl|genolin_c3895 1493 nt highly similar to |Q5D1M1|Q5D1M1|SubName: Full=Class III HD-Zip protein 6; |Populus trichocarpa (Western balsam poplar) (Populus balsamifera subsp trichocarpa) |AA|837
GENOLIN_C33728	2.21305	lcl|genolin_c33728 663 nt highly similar to |Q6UD65|Q6UD65|SubName: Full=Phenylalanine ammonia lyase; EC=4.3.1.5; |Populus jackii (Balm of Gilead) (Populus trichocarpa x Populus deltoides) |AA|711
GENOLIN_C36529	2.2108	lcl|genolin_c36529 407 nt
GENOLIN_C51349	2.2049	lcl|genolin_c51349 356 nt
GENOLIN_C33834	2.2045	lcl|genolin_c33834 338 nt
GENOLIN_C46931	2.20135	lcl|genolin_c46931 228 nt
GENOLIN_C6132	2.19915	lcl|genolin_c6132 1348 nt highly similar to |Q6NMK1|Q6NMK1|SubName: Full=At1g09610; |Arabidopsis thaliana (Mouse-ear cress) |AA|282
GENOLIN_C13428	2.1869	lcl|genolin_c13428 1387 nt highly similar to |Q8L7E3|Q8L7E3|RecName: Full=Vacuolar-sorting receptor 7; Short=AtVSR7; AltName: Full=Epidermal growth factor receptor-like protein 3; Short=AtELP3; AltName: Full=BP80-like protein f; Short=AtBP80f; Flags: Prec
GENOLIN_C9031	2.18615	lcl|genolin_c9031 362 nt highly similar to |Q2LME5|Q2LME5|SubName: Full=MYB19 (Myb-related transcription factor); |Malus domestica (Apple) (Malus sylvestris) |AA|251
GENOLIN_C9493	2.1855	lcl|genolin_c9493 901 nt highly similar to |Q8LHG0|Q8LHG0|SubName: Full=Membrane protein-like; |Oryza sativa subsp japonica (Rice) |AA|372
GENOLIN_C613	2.18385	lcl|genolin_c613 1048 nt highly similar to |Q9LS82|Q9LS82|SubName: Full=Gb|AAF04893.1; |Arabidopsis thaliana (Mouse-ear cress) |AA|374
GENOLIN_C2422	2.17415	lcl|genolin_c2422 3519 nt highly similar to |Q8GSW2|Q8GSW2|SubName: Full=Cellulose synthase; |Populus tremuloides (Quaking aspen) |AA|1032
GENOLIN_C54029	2.17275	lcl|genolin_c54029 344 nt similar to |Q9ATZ1|Q9ATZ1|SubName: Full=Germin-like protein; |Linum usitatissimum (Flax) (Linseed) |AA|212
GENOLIN_C5260	2.1702	lcl|genolin_c5260 149 nt
GENOLIN_C12895	2.1677	lcl|genolin_c12895 273 nt
GENOLIN_C9884	2.16605	lcl|genolin_c9884 2190 nt highly similar to |Q93ZL1|Q93ZL1|SubName: Full=AT5g60720/mup24_130; |Arabidopsis thaliana (Mouse-ear cress) |AA|645
GENOLIN_C17543	2.16545	lcl|genolin_c17543 558 nt similar to |Q0IMZ2|Q0IMZ2|SubName: Full=Os12g0525300 protein; |Oryza sativa subsp japonica (Rice) |AA|433
GENOLIN_C21188	2.15105	lcl|genolin_c21188 370 nt highly similar to |Q50HU9|Q50HU9|SubName: Full=Glycosyltransferase; |Medicago truncatula (Barrel medic) |AA|504
GENOLIN_C42980	2.1442	lcl|genolin_c42980 208 nt highly similar to |X05910|X05910|Citrus limon cistron for 26S ribosomal RNA |Citrus limon |linear|3393
GENOLIN_C35334	2.14265	lcl|genolin_c35334 698 nt highly similar to |Q9C9F5|Q9C9F5|SubName: Full=Putative zinc finger protein; 81747-79917 (At1g68200) (Zinc finger (CCCH-type) family protein); |Arabidopsis thaliana (Mouse-ear cress) |AA|308
GENOLIN_C7917	2.1287	lcl|genolin_c7917 1214 nt
GENOLIN_C629	2.1276	lcl|genolin_c629 1514 nt highly similar to |P46484|P46484|RecName: Full=Caffeic acid 3-O-methyltransferase; EC=2.1.1.68; AltName: Full=S-adenosysl-L-methionine:caffeic acid 3-O-methyltransferase; Short=CAOMT; Short=COMT; |Eucalyptus gunnii (Cider tree) |A
GENOLIN_C44407	2.12415	lcl|genolin_c44407 200 nt
GENOLIN_C680	2.12335	lcl|genolin_c680 1955 nt highly similar to |Q4JL28|Q4JL28|SubName: Full=4-coumarate:CoA ligase; |Populus tomentosa (Chinese white poplar) |AA|536
GENOLIN_C10828	2.1177	lcl|genolin_c10828 691 nt highly similar to |Q9XI64|Q9XI64|SubName: Full=F7A19.32 protein; |Arabidopsis thaliana (Mouse-ear cress) |AA|228
GENOLIN_C6568	2.1157	lcl|genolin_c6568 798 nt
GENOLIN_C9414	2.11165	lcl|genolin_c9414 605 nt highly similar to |Q8L4Y3|Q8L4Y3|SubName: Full=Diphenol oxidase laccase; |Glycine max (Soybean) |AA|589
GENOLIN_C775	2.11035	lcl|genolin_c775 738 nt highly similar to |Q8LED5|Q8LED5|SubName: Full=Blue copper protein, putative; |Arabidopsis thaliana (Mouse-ear cress) |AA|172
GENOLIN_C6517	2.102	lcl|genolin_c6517 1411 nt highly similar to |Q9ASW3|Q9ASW3|SubName: Full=AT3g49260/F2K15_120 (Guard cell associated protein) (SF16-like protein); |Arabidopsis thaliana (Mouse-ear cress) |AA|471
GENOLIN_C6690	2.0831	lcl|genolin_c6690 1594 nt highly similar to |Q84U00|Q84U00|SubName: Full=Ser-thr protein kinase; Flags: Fragment; |Gossypium hirsutum (Upland cotton) (Gossypium mexicanum) |AA|328
GENOLIN_C52295	2.07915	lcl|genolin_c52295 131 nt
GENOLIN_C14709	2.06735	lcl|genolin_c14709 397 nt
GENOLIN_C2298	2.0558	lcl|genolin_c2298 1649 nt highly similar to |A1IIA8|A1IIA8|SubName: Full=Pectate lyase; Flags: Fragment; |Prunus persica (Peach) |AA|425
GENOLIN_C12011	2.0517	lcl|genolin_c12011 797 nt highly similar to |Q5D1M4|Q5D1M4|SubName: Full=Class III HD-Zip protein 3; |Populus trichocarpa (Western balsam poplar) (Populus balsamifera subsp trichocarpa) |AA|843
GENOLIN_C9966	2.0496	lcl|genolin_c9966 368 nt
GENOLIN_C26840	2.04355	lcl|genolin_c26840 722 nt highly similar to |B2D2G8|B2D2G8|SubName: Full=Protein kinase family protein; |Brassica oleracea (Wild cabbage) |AA|361
GENOLIN_C247	2.0406	lcl|genolin_c247 2426 nt highly similar to |B2Z6R2|B2Z6R2|SubName: Full=Phenylalanine ammonia-lyase; |Populus trichocarpa (Western balsam poplar) (Populus balsamifera subsp trichocarpa) |AA|711
GENOLIN_C14454	2.04045	lcl|genolin_c14454 333 nt
GENOLIN_C5187	2.04	lcl|genolin_c5187 956 nt highly similar to |B2Z6R2|B2Z6R2|SubName: Full=Phenylalanine ammonia-lyase; |Populus trichocarpa (Western balsam poplar) (Populus balsamifera subsp trichocarpa) |AA|711
GENOLIN_C12965	2.0382	lcl|genolin_c12965 1364 nt similar to |AF085279|AF085279|Arabidopsis thaliana ABA-regulated gene cluster, complete sequence. |Arabidopsis thaliana (thale cress) |linear|95713
GENOLIN_C56134	2.03415	lcl|genolin_c56134 321 nt
GENOLIN_C26285	2.02425	lcl|genolin_c26285 207 nt
GENOLIN_C5703	2.02425	lcl|genolin_c5703 1583 nt highly similar to |Q9SJ74|Q9SJ74|SubName: Full=Expressed protein (At2g04850); |Arabidopsis thaliana (Mouse-ear cress) |AA|404
GENOLIN_C15324	2.0192	lcl|genolin_c15324 782 nt
GENOLIN_C18106	2.0187	lcl|genolin_c18106 1246 nt highly similar to |O64757|O64757|SubName: Full=Putative disease resistance protein; |Arabidopsis thaliana (Mouse-ear cress) |AA|905
GENOLIN_C16514	2.0128	lcl|genolin_c16514 407 nt highly similar to |Q93ZL1|Q93ZL1|SubName: Full=AT5g60720/mup24_130; |Arabidopsis thaliana (Mouse-ear cress) |AA|645
GENOLIN_C54042	2.0032	lcl|genolin_c54042 429 nt highly similar to |X61277|X61277|O.berteriana mitochondrial 18S rRNA & 5S rRNA genes |Oenothera berteroana |linear|2930
GENOLIN_C395	2.0014	lcl|genolin_c395 1207 nt highly similar to |B5LZY1|B5LZY1|SubName: Full=Caffeoyl-CoA 3-O-methyltransferase; |Linum usitatissimum (Flax) (Linseed) |AA|247
Gene ontology analysis using Blast2GO v2.4.4.4 (http://www.blast2go.org/home)
Only the Biological process category (level 3) is represented
B - 229 genes that are significantly over-expressed in SOV when compared to SIV (cut-off: log2ratio (SIV/SOV)<-2)
SEQ_ID	log2ratio SIV/SOV	GENE_INFO
GENOLIN_C36453	-4.8651	lcl|genolin_c36453 674 nt
GENOLIN_C13601	-4.55365	lcl|genolin_c13601 320 nt
GENOLIN_C822	-4.27825	lcl|genolin_c822 2342 nt highly similar to |Q8H1Z0|Q8H1Z0|RecName: Full=Protein WAX2; AltName: Full=Protein YORE-YORE; AltName: Full=Protein FACELESS POLLEN 1; |Arabidopsis thaliana (Mouse-ear cress) |AA|632
GENOLIN_C1839	-4.26445	lcl|genolin_c1839 1945 nt highly similar to |Q9SAB7|Q9SAB7|SubName: Full=F25C20.25 protein (Cytochrome P450 like protein); |Arabidopsis thaliana (Mouse-ear cress) |AA|510
GENOLIN_C58731	-4.2072	lcl|genolin_c58731 222 nt
GENOLIN_C476	-4.1023	lcl|genolin_c476 819 nt highly similar to |EU307117|EU307117|Linum usitatissimum 26S ribosomal RNA gene, 26S-18S ribosomal RNA intergenic spacer, 18S ribosomal RNA gene, internal transcribed spacer 1, 5.8S ribosomal RNA gene, and internal transcribed spac
GENOLIN_C11160	-4.0741	lcl|genolin_c11160 416 nt
GENOLIN_C28676	-3.92195	lcl|genolin_c28676 448 nt highly similar to |O81016|O81016|RecName: Full=Probable pleiotropic drug resistance protein 4; |Arabidopsis thaliana (Mouse-ear cress) |AA|1420
GENOLIN_C11392	-3.83635	lcl|genolin_c11392 1348 nt
GENOLIN_C5052	-3.82375	lcl|genolin_c5052 539 nt highly similar to |O49200|O49200|SubName: Full=Lipid transfer protein; Flags: Precursor; |Gossypium hirsutum (Upland cotton) (Gossypium mexicanum) |AA|120
GENOLIN_C4907	-3.734	lcl|genolin_c4907 1734 nt highly similar to |Q9LMM0|Q9LMM0|RecName: Full=Glycerol-3-phosphate acyltransferase 4; Short=AtGPAT4; EC=2.3.1.15; |Arabidopsis thaliana (Mouse-ear cress) |AA|503
GENOLIN_S58752	-3.67345	lcl|genolin_s58752 92 nt
GENOLIN_C44189	-3.6545	lcl|genolin_c44189 210 nt
GENOLIN_C1253	-3.58885	lcl|genolin_c1253 1018 nt highly similar to |Q42904|Q42904|SubName: Full=Peroxidase; EC=1.11.1.7; Flags: Precursor; Fragment; |Linum usitatissimum (Flax) (Linseed) |AA|323
GENOLIN_C15011	-3.57355	lcl|genolin_c15011 408 nt
GENOLIN_C49613	-3.55765	lcl|genolin_c49613 269 nt
GENOLIN_C52314	-3.47285	lcl|genolin_c52314 133 nt
GENOLIN_C3066	-3.44625	lcl|genolin_c3066 1144 nt highly similar to |Q8VWP9|Q8VWP9|SubName: Full=Fiddlehead-like protein; |Gossypium hirsutum (Upland cotton) (Gossypium mexicanum) |AA|535
GENOLIN_C9204	-3.32025	lcl|genolin_c9204 1109 nt highly similar to |A9XU47|A9XU47|SubName: Full=3-ketoacyl-CoA synthase 6; |Gossypium hirsutum (Upland cotton) (Gossypium mexicanum) |AA|467
GENOLIN_C29546	-3.3076	lcl|genolin_c29546 480 nt highly similar to |Q9MAM3|Q9MAM3|RecName: Full=3-ketoacyl-CoA synthase 1; Short=KCS-1; EC=2.3.1.-; EC=2.3.1.119; AltName: Full=Very long-chain fatty acid condensing enzyme 1; Short=VLCFA condensing enzyme 1; |Arabidopsis thaliana
GENOLIN_C53532	-3.2988	lcl|genolin_c53532 356 nt highly similar to |Q9C7B3|Q9C7B3|SubName: Full=Protein phosphatase 2C, putative; 16828-18284; |Arabidopsis thaliana (Mouse-ear cress) |AA|376
GENOLIN_C365	-3.2713	lcl|genolin_c365 1108 nt highly similar to |A9PJH1|A9PJH1|RecName: Full=Carbonic anhydrase; EC=4.2.1.1; |Populus jackii (Balm of Gilead) (Populus trichocarpa x Populus deltoides) |AA|321
GENOLIN_C174	-3.2614	lcl|genolin_c174 1211 nt highly similar to |Q56SE1|Q56SE1|SubName: Full=Methyl jasmonate esterase; |Solanum tuberosum (Potato) |AA|262
GENOLIN_C16427	-3.2348	lcl|genolin_c16427 281 nt
GENOLIN_C58147	-3.2209	lcl|genolin_c58147 207 nt
GENOLIN_C46676	-3.2154	lcl|genolin_c46676 258 nt similar to |Q94RD3|Q94RD3|RecName: Full=NADH-ubiquinone oxidoreductase chain 4L; EC=1.6.5.3; |Oryza sativa (Rice) |AA|100
GENOLIN_C24437	-3.197	lcl|genolin_c24437 352 nt highly similar to |Q4ABV9|Q4ABV9|SubName: Full=4D11_28; |Brassica rapa subsp pekinensis (Chinese cabbage) |AA|400
GENOLIN_C19018	-3.1963	lcl|genolin_c19018 343 nt
GENOLIN_C3138	-3.18725	lcl|genolin_c3138 1582 nt highly similar to |Q4VT47|Q4VT47|SubName: Full=RD22-like protein; |Vitis vinifera (Grape) |AA|364
GENOLIN_C226	-3.162	lcl|genolin_c226 839 nt highly similar to |Q9FXB0|Q9FXB0|SubName: Full=F25P12.97 protein (At1g56580/F25P12_18); |Arabidopsis thaliana (Mouse-ear cress) |AA|166
GENOLIN_C48090	-3.1301	lcl|genolin_c48090 249 nt highly similar to |Q6UNA7|Q6UNA7|SubName: Full=High-affinity phosphate transporter; Flags: Fragment; |Medicago sativa (Alfalfa) |AA|361
GENOLIN_C51997	-3.1048	lcl|genolin_c51997 385 nt
GENOLIN_C6516	-3.0922	lcl|genolin_c6516 507 nt
GENOLIN_C5237	-3.08785	lcl|genolin_c5237 1392 nt highly similar to |Q9FT04|Q9FT04|SubName: Full=Putative proline-rich protein APG isolog; Flags: Fragment; |Cicer arietinum (Chickpea) (Garbanzo) |AA|350
GENOLIN_C3576	-3.0836	lcl|genolin_c3576 942 nt highly similar to |Q9LU14|Q9LU14|SubName: Full=Proline-rich protein APG-like; GDSL-motif lipase/hydrolase-like protein (At3g16370/MYA6_18); |Arabidopsis thaliana (Mouse-ear cress) |AA|353
GENOLIN_C53266	-3.07925	lcl|genolin_c53266 269 nt
GENOLIN_C12297	-3.05675	lcl|genolin_c12297 978 nt highly similar to |Q9SAB7|Q9SAB7|SubName: Full=F25C20.25 protein (Cytochrome P450 like protein); |Arabidopsis thaliana (Mouse-ear cress) |AA|510
GENOLIN_C29726	-3.0443	lcl|genolin_c29726 499 nt highly similar to |Q2QCW7|Q2QCW7|SubName: Full=3-ketoacyl-CoA synthase; |Gossypium hirsutum (Upland cotton) (Gossypium mexicanum) |AA|492
GENOLIN_C953	-3.011	lcl|genolin_c953 559 nt highly similar to |Q42904|Q42904|SubName: Full=Peroxidase; EC=1.11.1.7; Flags: Precursor; Fragment; |Linum usitatissimum (Flax) (Linseed) |AA|323
GENOLIN_C1232	-3.01035	lcl|genolin_c1232 1111 nt highly similar to |Q949X0|Q949X0|RecName: Full=Palmitoyl-monogalactosyldiacylglycerol delta-7 desaturase, chloroplastic; EC=1.14.19.-; AltName: Full=Monogalactosyldiacylglycerol-specific palmitic acid desaturase; AltName: Full=FA
GENOLIN_C9258	-3.0071	lcl|genolin_c9258 455 nt highly similar to |P84527|P84527|RecName: Full=Kiwellin; AltName: Allergen=Act d 5; Contains: RecName: Full=Kissper; Contains: RecName: Full=KiTH-3; Contains: RecName: Full=KiTH-1; Contains: RecName: Full=KiTH-2; |Actinidia delici
GENOLIN_C3357	-3.0065	lcl|genolin_c3357 960 nt highly similar to |Q5K4H9|Q5K4H9|SubName: Full=Putative membrane protein; |Gossypium hirsutum (Upland cotton) (Gossypium mexicanum) |AA|180
GENOLIN_C29000	-2.9953	lcl|genolin_c29000 216 nt
GENOLIN_C35009	-2.9612	lcl|genolin_c35009 367 nt
GENOLIN_C39168	-2.95965	lcl|genolin_c39168 131 nt
GENOLIN_C1305	-2.9585	lcl|genolin_c1305 1078 nt
GENOLIN_C22133	-2.9564	lcl|genolin_c22133 587 nt
GENOLIN_C40594	-2.95165	lcl|genolin_c40594 398 nt highly similar to |AM485932|AM485932|Vitis vinifera contig VV78X188914.23, whole genome shotgun sequence. |Vitis vinifera |linear|4551
GENOLIN_C14046	-2.92375	lcl|genolin_c14046 504 nt highly similar to |Q2HTC9|Q2HTC9|SubName: Full=Chalcone and stilbene synthases, N-terminal; Chalcone and stilbene synthases, C-terminal; Very-long-chain 3-ketoacyl-CoA synthase; |Medicago truncatula (Barrel medic) |AA|534
GENOLIN_C59551	-2.918	lcl|genolin_c59551 288 nt
GENOLIN_C301	-2.909	lcl|genolin_c301 880 nt highly similar to |O23942|O23942|SubName: Full=Ripening-induced protein; |Fragaria vesca (Woodland strawberry) |AA|152
GENOLIN_C12598	-2.9067	lcl|genolin_c12598 909 nt similar to |AY491975|AY491975|Agave americana GSDL-motif lipase (AEL) mRNA, AEL1 allele, complete cds. |Agave americana |linear|1438
GENOLIN_C38360	-2.89545	lcl|genolin_c38360 251 nt
GENOLIN_C16671	-2.8837	lcl|genolin_c16671 332 nt
GENOLIN_C332	-2.88145	lcl|genolin_c332 1001 nt
GENOLIN_C8556	-2.85165	lcl|genolin_c8556 1287 nt highly similar to |Q8LAB2|Q8LAB2|SubName: Full=Putative GDSL-motif lipase/hydrolase; |Arabidopsis thaliana (Mouse-ear cress) |AA|350
GENOLIN_C53620	-2.8404	lcl|genolin_c53620 378 nt similar to |Q0DCU1|Q0DCU1|SubName: Full=Os06g0291000 protein; |Oryza sativa subsp japonica (Rice) |AA|212
GENOLIN_C1047	-2.838	lcl|genolin_c1047 1240 nt highly similar to |Q9FLV0|Q9FLV0|SubName: Full=Flavanone 3-hydroxylase-like protein; |Arabidopsis thaliana (Mouse-ear cress) |AA|341
GENOLIN_C10018	-2.82745	lcl|genolin_c10018 694 nt highly similar to |Q9FUL9|Q9FUL9|SubName: Full=Putative transcription factor Golden2; |Zea mays (Maize) |AA|461
GENOLIN_C32289	-2.81765	lcl|genolin_c32289 202 nt
GENOLIN_C49482	-2.81115	lcl|genolin_c49482 249 nt
GENOLIN_C1691	-2.8036	lcl|genolin_c1691 1267 nt highly similar to |Q7XIG2|Q7XIG2|SubName: Full=Putative NADPH HC toxin reductase (Os07g0602000 protein); |Oryza sativa subsp japonica (Rice) |AA|340
GENOLIN_C5836	-2.7948	lcl|genolin_c5836 1730 nt highly similar to |Q8RWI9|Q8RWI9|RecName: Full=White-brown complex homolog protein 15; AltName: Full=White-brown complex homolog protein 22; |Arabidopsis thaliana (Mouse-ear cress) |AA|691
GENOLIN_C44784	-2.78635	lcl|genolin_c44784 235 nt highly similar to |Y08501|Y08501|Arabidopsis thaliana mitochondrial genome |Arabidopsis thaliana (thale cress) |circular|366924
GENOLIN_C58432	-2.78565	lcl|genolin_c58432 333 nt
GENOLIN_C53376	-2.7798	lcl|genolin_c53376 199 nt highly similar to |AM446904|AM446904|Vitis vinifera contig VV78X198877.4, whole genome shotgun sequence. |Vitis vinifera |linear|42126
GENOLIN_C15477	-2.7674	lcl|genolin_c15477 989 nt
GENOLIN_C51133	-2.76135	lcl|genolin_c51133 366 nt highly similar to |Q9STA8|Q9STA8|SubName: Full=Hexose transporter; |Solanum lycopersicum (Tomato) (Lycopersicon esculentum) |AA|523
GENOLIN_C55200	-2.75285	lcl|genolin_c55200 358 nt highly similar to |A4Q3V1|A4Q3V1|SubName: Full=E-class P450, group I; |Medicago truncatula (Barrel medic) |AA|524
GENOLIN_C26994	-2.7111	lcl|genolin_c26994 239 nt
GENOLIN_C188	-2.7052	lcl|genolin_c188 509 nt highly similar to |A0A3A1|A0A3A1|SubName: Full=Chitinase-like protein; Flags: Fragment; |Artemisia annua (Sweet wormwood) |AA|217
GENOLIN_C12007	-2.69975	lcl|genolin_c12007 1021 nt
GENOLIN_C26173	-2.69585	lcl|genolin_c26173 250 nt
GENOLIN_C5681	-2.6896	lcl|genolin_c5681 651 nt highly similar to |Q5Z589|Q5Z589|SubName: Full=Putative glucosyltransferase-3 (Os06g0291100 protein); |Oryza sativa subsp japonica (Rice) |AA|323
GENOLIN_C41725	-2.67965	lcl|genolin_c41725 343 nt
GENOLIN_C2947	-2.6785	lcl|genolin_c2947 645 nt highly similar to |Q9FT04|Q9FT04|SubName: Full=Putative proline-rich protein APG isolog; Flags: Fragment; |Cicer arietinum (Chickpea) (Garbanzo) |AA|350
GENOLIN_C26037	-2.67455	lcl|genolin_c26037 255 nt
GENOLIN_C34276	-2.67205	lcl|genolin_c34276 700 nt highly similar to |Q9LW56|Q9LW56|SubName: Full=Similarity to long chain fatty alcohol oxidase (At3g23410/MLM24_23); |Arabidopsis thaliana (Mouse-ear cress) |AA|746
GENOLIN_C52555	-2.6654	lcl|genolin_c52555 287 nt highly similar to |AP008982|AP008982|Triticum aestivum mitochondrial DNA, complete genome. |Triticum aestivum (bread wheat) |circular|452528
GENOLIN_C38380	-2.6599	lcl|genolin_c38380 260 nt highly similar to |AM446904|AM446904|Vitis vinifera contig VV78X198877.4, whole genome shotgun sequence. |Vitis vinifera |linear|42126
GENOLIN_C1143	-2.6477	lcl|genolin_c1143 1269 nt
GENOLIN_C45513	-2.64205	lcl|genolin_c45513 280 nt
GENOLIN_C1924	-2.641	lcl|genolin_c1924 1345 nt highly similar to |Q6RVV4|Q6RVV4|SubName: Full=Short-chain dehydrogenase Tic32; |Pisum sativum (Garden pea) |AA|316
GENOLIN_C52312	-2.6317	lcl|genolin_c52312 321 nt
GENOLIN_C36007	-2.62505	lcl|genolin_c36007 366 nt highly similar to |Q1WCN9|Q1WCN9|SubName: Full=Cytochrome P450 monooxygenase CYP76X3; Flags: Fragment; |Medicago truncatula (Barrel medic) |AA|364
GENOLIN_C1640	-2.62065	lcl|genolin_c1640 1715 nt highly similar to |Q9LZ72|Q9LZ72|RecName: Full=3-ketoacyl-CoA synthase 21; Short=KCS-21; EC=2.3.1.-; AltName: Full=Very long-chain fatty acid condensing enzyme 21; Short=VLCFA condensing enzyme 21; |Arabidopsis thaliana (Mouse-ea
GENOLIN_C47309	-2.60335	lcl|genolin_c47309 176 nt highly similar to |AM470652|AM470652|Vitis vinifera contig VV78X186073.11, whole genome shotgun sequence. |Vitis vinifera |linear|58738
GENOLIN_C25753	-2.60185	lcl|genolin_c25753 328 nt similar to |Q8H9C4|Q8H9C4|SubName: Full=Monooxygenase; Flags: Fragment; |Solanum tuberosum (Potato) |AA|356
GENOLIN_C33130	-2.6011	lcl|genolin_c33130 347 nt
GENOLIN_C47790	-2.5972	lcl|genolin_c47790 355 nt highly similar to |P93051|P93051|RecName: Full=Sugar transporter ERD6-like 7; |Arabidopsis thaliana (Mouse-ear cress) |AA|463
GENOLIN_C38610	-2.59455	lcl|genolin_c38610 414 nt highly similar to |Q8H1T7|Q8H1T7|SubName: Full=Nitrate reductase; |Tilia platyphyllos (Large-leaved lime) |AA|894
GENOLIN_C18849	-2.5871	lcl|genolin_c18849 331 nt
GENOLIN_C36880	-2.58655	lcl|genolin_c36880 372 nt similar to |Q9FFN2|Q9FFN2|SubName: Full=Similarity to limonene cyclase; |Arabidopsis thaliana (Mouse-ear cress) |AA|408
GENOLIN_C17283	-2.57845	lcl|genolin_c17283 500 nt highly similar to |Q8LKP6|Q8LKP6|SubName: Full=Putative flavanone 3-hydroxylase (F3H-like protein); |Saussurea medusa (Saw-wort) |AA|343
GENOLIN_C10660	-2.57545	lcl|genolin_c10660 712 nt highly similar to |B2ZF65|B2ZF65|SubName: Full=Raffionse synthase 3; |Glycine max (Soybean) |AA|758
GENOLIN_C45366	-2.5639	lcl|genolin_c45366 279 nt similar to |Q0DHC7|Q0DHC7|SubName: Full=Os05g0475700 protein; |Oryza sativa subsp japonica (Rice) |AA|561
GENOLIN_C52911	-2.5556	lcl|genolin_c52911 311 nt
GENOLIN_C6385	-2.55435	lcl|genolin_c6385 255 nt highly similar to |K03148|K03148|Flax 5S ribosomal RNA gene short repeat unit A. |Linum usitatissimum (flax) |linear|341
GENOLIN_C2852	-2.55155	lcl|genolin_c2852 1219 nt highly similar to |A2TEI7|A2TEI7|SubName: Full=Xyloglucan endotransglycosylase/hydrolase XTH-36; |Populus tremula x Populus tremuloides |AA|294
GENOLIN_C42893	-2.54845	lcl|genolin_c42893 250 nt
GENOLIN_C19665	-2.54805	lcl|genolin_c19665 332 nt
GENOLIN_C48896	-2.54665	lcl|genolin_c48896 309 nt highly similar to |Q9FNC1|Q9FNC1|SubName: Full=Emb|CAB89401.1; |Arabidopsis thaliana (Mouse-ear cress) |AA|491
GENOLIN_C21022	-2.54095	lcl|genolin_c21022 387 nt similar to |EF105406|EF105406|Triticum aestivum golden 2-like protein (Glk1) mRNA, complete cds. |Triticum aestivum (bread wheat) |linear|1748
GENOLIN_C20734	-2.52075	lcl|genolin_c20734 243 nt
GENOLIN_C22388	-2.5076	lcl|genolin_c22388 711 nt highly similar to |Q0VH88|Q0VH88|SubName: Full=3-ketoacyl-CoA reductase 1; |Gossypium hirsutum (Upland cotton) (Gossypium mexicanum) |AA|320
GENOLIN_C50491	-2.5071	lcl|genolin_c50491 340 nt
GENOLIN_C8494	-2.5031	lcl|genolin_c8494 261 nt highly similar to |EU431223|EU431223|Carica papaya chloroplast, complete genome. |Carica papaya (papaya) |circular|160100
GENOLIN_C851	-2.5012	lcl|genolin_c851 2361 nt highly similar to |Q8VZC8|Q8VZC8|SubName: Full=At1g07280/F22G5_32; |Arabidopsis thaliana (Mouse-ear cress) |AA|552
GENOLIN_C3700	-2.501	lcl|genolin_c3700 1746 nt highly similar to |Q2QCW7|Q2QCW7|SubName: Full=3-ketoacyl-CoA synthase; |Gossypium hirsutum (Upland cotton) (Gossypium mexicanum) |AA|492
GENOLIN_C37535	-2.4964	lcl|genolin_c37535 296 nt
GENOLIN_C5843	-2.495	lcl|genolin_c5843 502 nt highly similar to |B1NWE2|B1NWE2|RecName: Full=DNA-directed RNA polymerase; EC=2.7.7.6; |Manihot esculenta (Cassava) (Manioc) |AA|1070
GENOLIN_C1423	-2.48295	lcl|genolin_c1423 620 nt highly similar to |Q43681|Q43681|RecName: Full=Probable non-specific lipid-transfer protein AKCS9; Short=LTP; Flags: Precursor; |Vigna unguiculata (Cowpea) |AA|99
GENOLIN_C16072	-2.4778	lcl|genolin_c16072 406 nt highly similar to |B1NWD9|B1NWD9|RecName: Full=30S ribosomal protein S2, chloroplastic; |Manihot esculenta (Cassava) (Manioc) |AA|236
GENOLIN_C59509	-2.46795	lcl|genolin_c59509 300 nt
GENOLIN_C21196	-2.4599	lcl|genolin_c21196 744 nt
GENOLIN_C27977	-2.45295	lcl|genolin_c27977 473 nt
GENOLIN_C602	-2.4523	lcl|genolin_c602 1761 nt highly similar to |Q7X999|Q7X999|RecName: Full=Ribulose bisphosphate carboxylase/oxygenase activase 2, chloroplastic; Short=RuBisCO activase 2; Short=RA 2; AltName: Full=RuBisCO activase beta form; Flags: Precursor; |Larrea triden
GENOLIN_C30365	-2.4473	lcl|genolin_c30365 214 nt highly similar to |Q9M4Z5|Q9M4Z5|SubName: Full=Peroxidase prx12; EC=1.11.1.7; Flags: Precursor; |Spinacia oleracea (Spinach) |AA|331
GENOLIN_C27609	-2.4372	lcl|genolin_c27609 254 nt highly similar to |Q9SGU8|Q9SGU8|SubName: Full=F1N19.24; |Arabidopsis thaliana (Mouse-ear cress) |AA|637
GENOLIN_C49448	-2.4355	lcl|genolin_c49448 252 nt
GENOLIN_C11643	-2.434	lcl|genolin_c11643 654 nt highly similar to |A0SVL9|A0SVL9|SubName: Full=Beta-1,3-glucanase; Flags: Fragment; |Manihot esculenta (Cassava) (Manioc) |AA|309
GENOLIN_C28542	-2.433	lcl|genolin_c28542 356 nt
GENOLIN_C18215	-2.42425	lcl|genolin_c18215 480 nt
GENOLIN_C4892	-2.4198	lcl|genolin_c4892 2153 nt highly similar to |Q0ZJ28|Q0ZJ28|RecName: Full=DNA-directed RNA polymerase subunit beta; EC=2.7.7.6; AltName: Full=PEP; AltName: Full=Plastid-encoded RNA polymerase subunit beta; Short=RNA polymerase subunit beta; |Vitis vinifera
GENOLIN_C42642	-2.41095	lcl|genolin_c42642 284 nt highly similar to |Q5U6A4|Q5U6A4|SubName: Full=Sec independent translocation; |Beta vulgaris subsp vulgaris |AA|262
GENOLIN_C49517	-2.40685	lcl|genolin_c49517 219 nt
GENOLIN_C31452	-2.40445	lcl|genolin_c31452 412 nt highly similar to |Q42905|Q42905|SubName: Full=Peroxidase; EC=1.11.1.7; Flags: Precursor; |Linum usitatissimum (Flax) (Linseed) |AA|359
GENOLIN_C38997	-2.3748	lcl|genolin_c38997 400 nt highly similar to |AM449820|AM449820|Vitis vinifera contig VV78X261143.39, whole genome shotgun sequence. |Vitis vinifera |linear|10735
GENOLIN_C33427	-2.35815	lcl|genolin_c33427 400 nt highly similar to |AF291178|AF291178|Solanum tuberosum ORF78 gene; mitochondrial gene for mitochondrial product. |Solanum tuberosum (potato) |linear|4353
GENOLIN_C3403	-2.35425	lcl|genolin_c3403 575 nt
GENOLIN_C43012	-2.3542	lcl|genolin_c43012 400 nt highly similar to |Q6ED34|Q6ED34|SubName: Full=Methylesterase; |Solanum lycopersicum (Tomato) (Lycopersicon esculentum) |AA|262
GENOLIN_C11691	-2.3507	lcl|genolin_c11691 366 nt similar to |Q8H1T7|Q8H1T7|SubName: Full=Nitrate reductase; |Tilia platyphyllos (Large-leaved lime) |AA|894
GENOLIN_C38427	-2.3459	lcl|genolin_c38427 327 nt
GENOLIN_C48038	-2.34575	lcl|genolin_c48038 274 nt
GENOLIN_C24540	-2.3447	lcl|genolin_c24540 672 nt highly similar to |Q9XIA9|Q9XIA9|SubName: Full=Putative acyl CoA synthetase (At1g49430/F13F21_14) (Long chain acyl-CoA synthetase 2); EC=6.2.1.3; |Arabidopsis thaliana (Mouse-ear cress) |AA|665
GENOLIN_C23124	-2.33785	lcl|genolin_c23124 241 nt
GENOLIN_C1268	-2.33725	lcl|genolin_c1268 3070 nt highly similar to |Q45HK7|Q45HK7|RecName: Full=Lipoxygenase LOX1; EC=1.13.11.12; |Populus deltoides (Eastern poplar) (Eastern cottonwood) |AA|898
GENOLIN_C36972	-2.32515	lcl|genolin_c36972 383 nt similar to |CT029964|CT029964|Poplar cDNA sequences. |Populus trichocarpa x Populus deltoides |linear|508
GENOLIN_C55353	-2.3197	lcl|genolin_c55353 247 nt
GENOLIN_C4514	-2.3148	lcl|genolin_c4514 1943 nt highly similar to |A7NWH8|A7NWH8|RecName: Full=Glucose-1-phosphate adenylyltransferase; EC=2.7.7.27; |Vitis vinifera (Grape) |AA|520
GENOLIN_C30867	-2.30925	lcl|genolin_c30867 274 nt
GENOLIN_C38394	-2.30765	lcl|genolin_c38394 327 nt
GENOLIN_C40608	-2.3075	lcl|genolin_c40608 228 nt highly similar to |AP006444|AP006444|Brassica napus mitochondrial DNA, complete genome. |Brassica napus (rape) |circular|221853
GENOLIN_C17813	-2.307	lcl|genolin_c17813 621 nt highly similar to |Q9SDM5|Q9SDM5|SubName: Full=P-glycoprotein; |Gossypium hirsutum (Upland cotton) (Gossypium mexicanum) |AA|1249
GENOLIN_C21118	-2.30465	lcl|genolin_c21118 663 nt highly similar to |Q9LP32|Q9LP32|SubName: Full=T9L6.1 protein; |Arabidopsis thaliana (Mouse-ear cress) |AA|424
GENOLIN_C12103	-2.301	lcl|genolin_c12103 1255 nt highly similar to |A4FVT2|A4FVT2|SubName: Full=At4g36250; |Arabidopsis thaliana (Mouse-ear cress) |AA|484
GENOLIN_C9940	-2.29645	lcl|genolin_c9940 1512 nt highly similar to |B0R210|B0R210|SubName: Full=Sucrose transporter 6; |Hevea brasiliensis (Para rubber tree) |AA|535
GENOLIN_C46579	-2.2959	lcl|genolin_c46579 200 nt
GENOLIN_C29138	-2.29115	lcl|genolin_c29138 450 nt similar to |X59854|X59854|L.usitatissimum gene for 5S rRNA |Linum usitatissimum (flax) |linear|706
GENOLIN_C57313	-2.2882	lcl|genolin_c57313 139 nt
GENOLIN_C132	-2.2857	lcl|genolin_c132 1512 nt similar to |AB061242|AB061242|Solanum tuberosum StHRGP mRNA for hydroxyproline-rich glycoprotein, partial cds. |Solanum tuberosum (potato) |linear|1015
GENOLIN_C36508	-2.2766	lcl|genolin_c36508 293 nt similar to |Q1STP6|Q1STP6|SubName: Full=Harpin-induced 1; |Medicago truncatula (Barrel medic) |AA|192
GENOLIN_C53139	-2.27345	lcl|genolin_c53139 102 nt
GENOLIN_C51685	-2.26535	lcl|genolin_c51685 336 nt similar to |Q9SML3|Q9SML3|SubName: Full=Cytochrome P450 monooxygenase; Flags: Fragment; |Cicer arietinum (Chickpea) (Garbanzo) |AA|437
GENOLIN_C58	-2.2639	lcl|genolin_c58 1647 nt highly similar to |Q947D4|Q947D4|SubName: Full=Dehydration-responsive protein RD22; Flags: Fragment; |Prunus persica (Peach) |AA|349
GENOLIN_C21729	-2.26135	lcl|genolin_c21729 297 nt similar to |AM436118|AM436118|Vitis vinifera contig VV78X172274.5, whole genome shotgun sequence. |Vitis vinifera |linear|75114
GENOLIN_C19919	-2.2604	lcl|genolin_c19919 407 nt highly similar to |Q9LQS5|Q9LQS5|SubName: Full=T4O12.13; |Arabidopsis thaliana (Mouse-ear cress) |AA|730
GENOLIN_C11887	-2.25895	lcl|genolin_c11887 1014 nt highly similar to |Q9FN29|Q9FN29|RecName: Full=Homeobox-leucine zipper protein ATHB-52; AltName: Full=Homeodomain transcription factor ATHB-52; AltName: Full=HD-ZIP protein ATHB-52; |Arabidopsis thaliana (Mouse-ear cress) |AA|15
GENOLIN_C25668	-2.2582	lcl|genolin_c25668 789 nt
GENOLIN_C13354	-2.2554	lcl|genolin_c13354 1283 nt
GENOLIN_C47456	-2.25105	lcl|genolin_c47456 417 nt
GENOLIN_C16424	-2.2434	lcl|genolin_c16424 553 nt highly similar to |Q9SZ46|Q9SZ46|SubName: Full=Cytochrome P450-like protein; |Arabidopsis thaliana (Mouse-ear cress) |AA|524
GENOLIN_C2188	-2.23755	lcl|genolin_c2188 1440 nt highly similar to |A4F1S3|A4F1S3|SubName: Full=Putative acyltransferase; |Clitoria ternatea (Butterfly pea) |AA|436
GENOLIN_C43917	-2.23105	lcl|genolin_c43917 226 nt
GENOLIN_C25292	-2.2278	lcl|genolin_c25292 622 nt
GENOLIN_C20496	-2.22765	lcl|genolin_c20496 430 nt highly similar to |EU563370|EU563370|Olea europaea cultivar Bianchera PSII component (psbJ) gene, partial cds; psbJ-psbL intergenic spacer, complete sequence; PSII L protein (psbL) gene, complete cds; psbL-psbF intergenic spacer,
GENOLIN_C51058	-2.21735	lcl|genolin_c51058 354 nt
GENOLIN_C24865	-2.2089	lcl|genolin_c24865 1176 nt highly similar to |B1NWJ3|B1NWJ3|RecName: Full=Protein ycf2; |Manihot esculenta (Cassava) (Manioc) |AA|2312
GENOLIN_C38875	-2.2089	lcl|genolin_c38875 412 nt similar to |Q9FYM1|Q9FYM1|SubName: Full=F21J9.8; |Arabidopsis thaliana (Mouse-ear cress) |AA|436
GENOLIN_C5679	-2.2058	lcl|genolin_c5679 1216 nt highly similar to |Q05929|Q05929|SubName: Full=EDGP; Flags: Precursor; Fragment; |Daucus carota (Carrot) |AA|433
GENOLIN_C1890	-2.1927	lcl|genolin_c1890 1029 nt highly similar to |Q5DVT4|Q5DVT4|SubName: Full=Tonoplast intrinsic protein 1;1; |Mimosa pudica (Sensitive plant) |AA|251
GENOLIN_C21639	-2.1872	lcl|genolin_c21639 283 nt
GENOLIN_C8219	-2.1787	lcl|genolin_c8219 1933 nt highly similar to |Q6X4V5|Q6X4V5|SubName: Full=ABC transporter; |Gossypium hirsutum (Upland cotton) (Gossypium mexicanum) |AA|705
GENOLIN_C1407	-2.16435	lcl|genolin_c1407 805 nt highly similar to |Q93VR4|Q93VR4|RecName: Full=MLP-like protein 423; |Arabidopsis thaliana (Mouse-ear cress) |AA|155
GENOLIN_C39214	-2.15575	lcl|genolin_c39214 241 nt
GENOLIN_C31674	-2.1549	lcl|genolin_c31674 267 nt similar to |Q6Z688|Q6Z688|SubName: Full=Putative UDP-glucose glucosyltransferase (Os02g0755600 protein); |Oryza sativa subsp japonica (Rice) |AA|482
GENOLIN_C34060	-2.15145	lcl|genolin_c34060 243 nt
GENOLIN_C18411	-2.15055	lcl|genolin_c18411 337 nt highly similar to |EU117376|EU117376|Manihot esculenta cultivar TME3 chloroplast, complete genome. |Manihot esculenta (cassava) |circular|161453
GENOLIN_C6325	-2.14705	lcl|genolin_c6325 464 nt similar to |Q8GT85|Q8GT85|RecName: Full=Non-specific lipid-transfer protein; |Gossypium barbadense (Sea-island cotton) (Egyptian cotton) |AA|120
GENOLIN_C7737	-2.13485	lcl|genolin_c7737 394 nt similar to |Q9FXA1|Q9FXA1|SubName: Full=F14J22.4 protein (At1g49750); |Arabidopsis thaliana (Mouse-ear cress) |AA|494
GENOLIN_C19780	-2.13195	lcl|genolin_c19780 681 nt highly similar to |Q9ARC4|Q9ARC4|SubName: Full=Ngc-D protein; |Linum usitatissimum (Flax) (Linseed) |AA|1108
GENOLIN_C499	-2.1293	lcl|genolin_c499 1582 nt highly similar to |Q9LRR9|Q9LRR9|RecName: Full=Probable peroxisomal (S)-2-hydroxy-acid oxidase 2; EC=1.1.3.15; AltName: Full=Glycolate oxidase 2; Short=GOX 2; AltName: Full=Short chain alpha-hydroxy acid oxidase 2; |Arabidopsis th
GENOLIN_C43484	-2.12305	lcl|genolin_c43484 216 nt
GENOLIN_C42083	-2.12305	lcl|genolin_c42083 216 nt similar to |Q8H6R4|Q8H6R4|SubName: Full=Jp18; |Poncirus trifoliata (Hardy orange) |AA|201
GENOLIN_C27745	-2.122	lcl|genolin_c27745 245 nt similar to |Q2HTK4|Q2HTK4|SubName: Full=Protein kinase; U box; |Medicago truncatula (Barrel medic) |AA|884
GENOLIN_C5772	-2.1218	lcl|genolin_c5772 1798 nt highly similar to |Q9SLF1|Q9SLF1|SubName: Full=Nodulin-like protein (At2g16660/T24I21.7); |Arabidopsis thaliana (Mouse-ear cress) |AA|546
GENOLIN_C4476	-2.1216	lcl|genolin_c4476 1247 nt highly similar to |Q1JUZ5|Q1JUZ5|SubName: Full=Caffeic acid 3-O-methyltransferase; |Ipomoea nil (Japanese morning glory) (Pharbitis nil) |AA|364
GENOLIN_C39699	-2.1167	lcl|genolin_c39699 303 nt
GENOLIN_C17201	-2.115	lcl|genolin_c17201 588 nt highly similar to |Q6L463|Q6L463|SubName: Full=LOB domain protein 1, putative; |Solanum demissum (Wild potato) |AA|189
GENOLIN_C50102	-2.10605	lcl|genolin_c50102 267 nt highly similar to |Q9M5Q1|Q9M5Q1|RecName: Full=Galactoside 2-alpha-L-fucosyltransferase; EC=2.4.1.69; AltName: Full=Xyloglucan alpha-(1,2)-fucosyltransferase; AltName: Full=PsFT1; |Pisum sativum (Garden pea) |AA|565
GENOLIN_C1	-2.09665	lcl|genolin_c1 1018 nt highly similar to |EU117376|EU117376|Manihot esculenta cultivar TME3 chloroplast, complete genome. |Manihot esculenta (cassava) |circular|161453
GENOLIN_C13918	-2.09415	lcl|genolin_c13918 470 nt highly similar to |Q60CX0|Q60CX0|SubName: Full=Putative FAD binding domain containing protein, identical; |Solanum tuberosum (Potato) |AA|510
GENOLIN_C5022	-2.0917	lcl|genolin_c5022 1904 nt
GENOLIN_C17151	-2.0903	lcl|genolin_c17151 404 nt highly similar to |Q8GV76|Q8GV76|SubName: Full=Auxin efflux carrier protein; |Medicago truncatula (Barrel medic) |AA|659
GENOLIN_C6338	-2.0883	lcl|genolin_c6338 1140 nt similar to |Q9SM37|Q9SM37|SubName: Full=Putative gamma tonoplast intrinsic protein (TIP); |Sporobolus stapfianus (Ressurection grass) |AA|250
GENOLIN_C25220	-2.0867	lcl|genolin_c25220 690 nt highly similar to |Q9LT85|Q9LT85|SubName: Full=Similarity to receptor protein kinase; |Arabidopsis thaliana (Mouse-ear cress) |AA|493
GENOLIN_C353	-2.08655	lcl|genolin_c353 847 nt highly similar to |Q8RYA8|Q8RYA8|SubName: Full=Lipid transfer protein; Flags: Precursor; |Hevea brasiliensis (Para rubber tree) |AA|116
GENOLIN_C11864	-2.08575	lcl|genolin_c11864 498 nt highly similar to |Q9M2E2|Q9M2E2|RecName: Full=(+)-neomenthol dehydrogenase; EC=1.1.1.208; AltName: Full=Menthone:neomenthol reductase; AltName: Full=Short-chain dehydrogenase/reductase 1; Short=AtSDR1; |Arabidopsis thaliana (Mou
GENOLIN_C991	-2.08495	lcl|genolin_c991 322 nt
GENOLIN_C1448	-2.0838	lcl|genolin_c1448 2131 nt highly similar to |Q9FUC2|Q9FUC2|SubName: Full=Nitrate reductase; |Ricinus communis (Castor bean) |AA|914
GENOLIN_C31725	-2.0787	lcl|genolin_c31725 182 nt highly similar to |EF207443|EF207443|Cercidiphyllum japonicum inverted repeat B, partial sequence; chloroplast. |Cercidiphyllum japonicum |linear|26188
GENOLIN_C1800	-2.07365	lcl|genolin_c1800 1720 nt highly similar to |Q9LRR9|Q9LRR9|RecName: Full=Probable peroxisomal (S)-2-hydroxy-acid oxidase 2; EC=1.1.3.15; AltName: Full=Glycolate oxidase 2; Short=GOX 2; AltName: Full=Short chain alpha-hydroxy acid oxidase 2; |Arabidopsis t
GENOLIN_C42736	-2.07325	lcl|genolin_c42736 210 nt
GENOLIN_C3769	-2.07105	lcl|genolin_c3769 1904 nt highly similar to |Q9SCP6|Q9SCP6|SubName: Full=Glucosyltransferase-like protein; |Arabidopsis thaliana (Mouse-ear cress) |AA|507
GENOLIN_C41988	-2.071	lcl|genolin_c41988 221 nt
GENOLIN_C23129	-2.06255	lcl|genolin_c23129 367 nt
GENOLIN_C41999	-2.0617	lcl|genolin_c41999 302 nt
GENOLIN_C2578	-2.0594	lcl|genolin_c2578 906 nt highly similar to |Q8VZQ3|Q8VZQ3|RecName: Full=UPF0497 membrane protein At1g17200; |Arabidopsis thaliana (Mouse-ear cress) |AA|204
GENOLIN_C20136	-2.056	lcl|genolin_c20136 235 nt
GENOLIN_C41347	-2.0555	lcl|genolin_c41347 385 nt highly similar to |Q43447|Q43447|SubName: Full=Calmodulin; |Glycine max (Soybean) |AA|150
GENOLIN_C2676	-2.05435	lcl|genolin_c2676 969 nt highly similar to |Q52QX7|Q52QX7|SubName: Full=Germin-like protein GLP; Flags: Fragment; |Manihot esculenta (Cassava) (Manioc) |AA|210
GENOLIN_C9614	-2.05305	lcl|genolin_c9614 480 nt
GENOLIN_C58106	-2.0492	lcl|genolin_c58106 240 nt
GENOLIN_C12906	-2.04465	lcl|genolin_c12906 1241 nt highly similar to |Q45HK6|Q45HK6|RecName: Full=Lipoxygenase LOX2; EC=1.13.11.12; |Populus deltoides (Eastern poplar) (Eastern cottonwood) |AA|903
GENOLIN_C42185	-2.0427	lcl|genolin_c42185 520 nt
GENOLIN_C21548	-2.04115	lcl|genolin_c21548 257 nt
GENOLIN_C44390	-2.03405	lcl|genolin_c44390 208 nt
GENOLIN_C6824	-2.02985	lcl|genolin_c6824 293 nt
GENOLIN_C16587	-2.02885	lcl|genolin_c16587 377 nt
GENOLIN_C37963	-2.02725	lcl|genolin_c37963 257 nt
GENOLIN_C1410	-2.0259	lcl|genolin_c1410 731 nt highly similar to |Q9M7D7|Q9M7D7|RecName: Full=Non-specific lipid-transfer protein; |Pisum sativum (Garden pea) |AA|115
GENOLIN_C22138	-2.02335	lcl|genolin_c22138 512 nt highly similar to |Q2HT97|Q2HT97|SubName: Full=Heat shock protein Hsp70; |Medicago truncatula (Barrel medic) |AA|649
GENOLIN_C58120	-2.02265	lcl|genolin_c58120 213 nt
GENOLIN_C4815	-2.0205	lcl|genolin_c4815 849 nt
GENOLIN_C8886	-2.00745	lcl|genolin_c8886 602 nt similar to |A0AT31|A0AT31|RecName: Full=Non-specific lipid-transfer protein 5; Short=LTP5; Flags: Precursor; |Lens culinaris (Lentil) (Cicer lens) |AA|116
GENOLIN_C79	-2.00645	lcl|genolin_c79 983 nt highly similar to |FJ011344|FJ011344|Hesperolinon spergulinum voucher 12-5-A3 trnL-trnF intergenic spacer, partial sequence; chloroplast. |Hesperolinon spergulinum |linear|968
GENOLIN_C2952	-2.0045	lcl|genolin_c2952 1760 nt highly similar to |A2SY66|A2SY66|SubName: Full=Vicianin hydrolase; Flags: Fragment; |Vicia angustifolia (Common vetch) |AA|509
GENOLIN_C29144	-2.00345	lcl|genolin_c29144 253 nt
GENOLIN_C28112	-2.00025	lcl|genolin_c28112 582 nt highly similar to |EU307117|EU307117|Linum usitatissimum 26S ribosomal RNA gene, 26S-18S ribosomal RNA intergenic spacer, 18S ribosomal RNA gene, internal transcribed spacer 1, 5.8S ribosomal RNA gene, and internal transcribed sp
Gene ontology analysis using Blast2GO v2.4.4.4 (http://www.blast2go.org/home)
Only the Biological process category (level 3) is represented

## Sheet: SIGC vs SOGC
Analysis of differential gene expression between stem inner tissue and stem outer tissue sampled at the green capsule stage
(SIGC, stem inner tissue sampled at the"green capsule" stage; SOGC stem outer tissue sampled at the "green capsule" stage)
A - 142 genes that are significantly over-expressed in SIGC when compared to SOGC (cut-off: log2ratio (SIGC/SOGC)>2)
SEQ_ID	log2ratio SIGC/SOGC	GENE_INFO
GENOLIN_C817	4.22365	lcl|genolin_c817 640 nt highly similar to |B0L632|B0L632|SubName: Full=Protease inhibitor/seed storage/LTP family protein; Flags: Fragment; |Cicer arietinum (Chickpea) (Garbanzo) |AA|101
GENOLIN_C3686	4.00745	lcl|genolin_c3686 2199 nt highly similar to |Q8LAE1|Q8LAE1|SubName: Full=Subtilisin-like serine protease; |Arabidopsis thaliana (Mouse-ear cress) |AA|769
GENOLIN_C2113	3.9854	lcl|genolin_c2113 874 nt highly similar to |Q9FLT3|Q9FLT3|RecName: Full=Germin-like protein subfamily 3 member 4; Flags: Precursor; |Arabidopsis thaliana (Mouse-ear cress) |AA|210
GENOLIN_C53913	3.95805	lcl|genolin_c53913 137 nt
GENOLIN_C25674	3.7328	lcl|genolin_c25674 498 nt highly similar to |Q9FLD4|Q9FLD4|SubName: Full=Thaumatin-like protein (At5g40020); |Arabidopsis thaliana (Mouse-ear cress) |AA|256
GENOLIN_C11158	3.67755	lcl|genolin_c11158 411 nt highly similar to |Q9LN32|Q9LN32|SubName: Full=F18O14.38; |Arabidopsis thaliana (Mouse-ear cress) |AA|375
GENOLIN_C52374	3.6585	lcl|genolin_c52374 141 nt
GENOLIN_C2534	3.5444	lcl|genolin_c2534 949 nt highly similar to |A3R052|A3R052|SubName: Full=Pinoresinol-lariciresinol reductase; |Linum perenne (Perennial flax) |AA|314
GENOLIN_C1591	3.5406	lcl|genolin_c1591 2008 nt highly similar to |Q5C8T4|Q5C8T4|SubName: Full=Decreased apical dominance protein; |Petunia hybrida (Petunia) |AA|556
GENOLIN_C3323	3.5179	lcl|genolin_c3323 1969 nt highly similar to |Q9ZQW3|Q9ZQW3|SubName: Full=Laccase; EC=1.10.3.2; |Populus trichocarpa (Western balsam poplar) (Populus balsamifera subsp trichocarpa) |AA|555
GENOLIN_C15362	3.4807	lcl|genolin_c15362 498 nt highly similar to |Q9SHA0|Q9SHA0|RecName: Full=Non-specific lipid-transfer protein; |Arabidopsis thaliana (Mouse-ear cress) |AA|115
GENOLIN_C2876	3.4701	lcl|genolin_c2876 1166 nt highly similar to |Q9LZV3|Q9LZV3|RecName: Full=Mannan endo-1,4-beta-mannosidase 6; EC=3.2.1.78; AltName: Full=Beta-mannanase 6; AltName: Full=Endo-beta-1,4-mannanase 6; Short=AtMAN6; Flags: Precursor; |Arabidopsis thaliana (Mouse
GENOLIN_C24170	3.4521	lcl|genolin_c24170 285 nt
GENOLIN_C6820	3.4142	lcl|genolin_c6820 1527 nt highly similar to |A4ZYQ7|A4ZYQ7|SubName: Full=Secondary wall-associated glycosyltransferase family 8D; |Populus tremula x Populus alba |AA|533
GENOLIN_C26320	3.3956	lcl|genolin_c26320 559 nt highly similar to |Q2A9B4|Q2A9B4|SubName: Full=Myosin II heavy chain-like domain containing protein; |Brassica oleracea (Wild cabbage) |AA|497
GENOLIN_C13505	3.349	lcl|genolin_c13505 1331 nt highly similar to |Q1SKS7|Q1SKS7|SubName: Full=TGF-beta receptor, type I/II extracellular region; ABC transporter related; |Medicago truncatula (Barrel medic) |AA|592
GENOLIN_C32427	3.3473	lcl|genolin_c32427 287 nt highly similar to |Q52PJ2|Q52PJ2|SubName: Full=Ripening-related pectate lyase; |Mangifera indica (Mango) |AA|437
GENOLIN_C3061	3.32815	lcl|genolin_c3061 1438 nt highly similar to |Q5BMA0|Q5BMA0|SubName: Full=Secondary cell wall-related glycosyltransferase family 47; |Populus tremula x Populus tremuloides |AA|412
GENOLIN_C5397	3.3094	lcl|genolin_c5397 641 nt
GENOLIN_C4754	3.28635	lcl|genolin_c4754 1291 nt highly similar to |Q9LFW3|Q9LFW3|RecName: Full=COBRA-like protein 4; Flags: Precursor; |Arabidopsis thaliana (Mouse-ear cress) |AA|431
GENOLIN_C27774	3.27195	lcl|genolin_c27774 301 nt highly similar to |Q2PJS2|Q2PJS2|SubName: Full=WRKY40; |Glycine max (Soybean) |AA|235
GENOLIN_C31076	3.2221	lcl|genolin_c31076 656 nt highly similar to |Q94HG3|Q94HG3|SubName: Full=Putative glycogenin; |Oryza sativa (Rice) |AA|614
GENOLIN_C5403	3.1808	lcl|genolin_c5403 1507 nt
GENOLIN_C53481	3.16435	lcl|genolin_c53481 195 nt
GENOLIN_C42495	3.1274	lcl|genolin_c42495 253 nt
GENOLIN_C3038	3.12325	lcl|genolin_c3038 1353 nt highly similar to |Q6Y1E9|Q6Y1E9|SubName: Full=Cysteine protease 14; |Trifolium repens (Creeping white clover) |AA|351
GENOLIN_C17729	3.11595	lcl|genolin_c17729 449 nt highly similar to |Q9LJN4|Q9LJN4|SubName: Full=Beta-1,4-xylosidase; |Arabidopsis thaliana (Mouse-ear cress) |AA|876
GENOLIN_C180	3.11	lcl|genolin_c180 2007 nt highly similar to |Q069K3|Q069K3|RecName: Full=S-adenosylmethionine synthetase; EC=2.5.1.6; |Nicotiana suaveolens |AA|390
GENOLIN_C29594	3.1016	lcl|genolin_c29594 370 nt highly similar to |Q9SJM9|Q9SJM9|SubName: Full=Expressed protein; |Arabidopsis thaliana (Mouse-ear cress) |AA|364
GENOLIN_C10850	3.00675	lcl|genolin_c10850 744 nt highly similar to |Q9FZJ1|Q9FZJ1|SubName: Full=F17L21.23 (At1g27440); |Arabidopsis thaliana (Mouse-ear cress) |AA|412
GENOLIN_C2547	2.99605	lcl|genolin_c2547 1097 nt highly similar to |Q8GWD5|Q8GWD5|RecName: Full=UPF0497 membrane protein At2g39530; |Arabidopsis thaliana (Mouse-ear cress) |AA|178
GENOLIN_C7426	2.9219	lcl|genolin_c7426 1787 nt similar to |AM450299|AM450299|Vitis vinifera contig VV78X273959.4, whole genome shotgun sequence. |Vitis vinifera |linear|24601
GENOLIN_C6467	2.89335	lcl|genolin_c6467 644 nt highly similar to |Q8H095|Q8H095|SubName: Full=Expressed protein (Os10g0524300 protein) (LysM domain containing protein, expressed); |Oryza sativa subsp japonica (Rice) |AA|108
GENOLIN_C4156	2.84725	lcl|genolin_c4156 1403 nt highly similar to |Q6K225|Q6K225|SubName: Full=Phosphate translocator-like (Os02g0628200 protein); |Oryza sativa subsp japonica (Rice) |AA|341
GENOLIN_C631	2.808	lcl|genolin_c631 1266 nt highly similar to |B5L528|B5L528|SubName: Full=Phenylcoumaran benzylic ether reductase 1; |Linum strictum subsp corymbulosum |AA|305
GENOLIN_C4612	2.8019	lcl|genolin_c4612 695 nt highly similar to |Q9ZQW2|Q9ZQW2|SubName: Full=Laccase; EC=1.10.3.2; |Populus trichocarpa (Western balsam poplar) (Populus balsamifera subsp trichocarpa) |AA|580
GENOLIN_C402	2.7989	lcl|genolin_c402 1379 nt highly similar to |Q6Y1E9|Q6Y1E9|SubName: Full=Cysteine protease 14; |Trifolium repens (Creeping white clover) |AA|351
GENOLIN_C12462	2.78995	lcl|genolin_c12462 825 nt
GENOLIN_C36878	2.78695	lcl|genolin_c36878 294 nt
GENOLIN_C58071	2.78305	lcl|genolin_c58071 55 nt
GENOLIN_C3986	2.76115	lcl|genolin_c3986 618 nt highly similar to |Q9LZV3|Q9LZV3|RecName: Full=Mannan endo-1,4-beta-mannosidase 6; EC=3.2.1.78; AltName: Full=Beta-mannanase 6; AltName: Full=Endo-beta-1,4-mannanase 6; Short=AtMAN6; Flags: Precursor; |Arabidopsis thaliana (Mouse-
GENOLIN_C25760	2.755	lcl|genolin_c25760 578 nt highly similar to |Q5BMA3|Q5BMA3|SubName: Full=Secondary cell wall-related glycosyltransferase family 8; |Populus tremula x Populus tremuloides |AA|636
GENOLIN_C8865	2.75375	lcl|genolin_c8865 1404 nt highly similar to |Q4JL28|Q4JL28|SubName: Full=4-coumarate:CoA ligase; |Populus tomentosa (Chinese white poplar) |AA|536
GENOLIN_C3983	2.6901	lcl|genolin_c3983 1397 nt highly similar to |Q40283|Q40283|SubName: Full=Beta glucosidase; Flags: Precursor; |Manihot esculenta (Cassava) (Manioc) |AA|541
GENOLIN_C5556	2.62035	lcl|genolin_c5556 497 nt highly similar to |Q6J193|Q6J193|SubName: Full=Fasciclin-like AGP 11; |Populus tremula x Populus alba |AA|238
GENOLIN_C25478	2.5746	lcl|genolin_c25478 625 nt highly similar to |Q9LLL8|Q9LLL8|RecName: Full=Xylem serine proteinase 1; Short=AtXSP1; EC=3.4.21.-; AltName: Full=Cucumisin-like protein; Flags: Precursor; |Arabidopsis thaliana (Mouse-ear cress) |AA|749
GENOLIN_C3107	2.5713	lcl|genolin_c3107 2093 nt highly similar to |O80434|O80434|RecName: Full=Laccase-4; EC=1.10.3.2; AltName: Full=Benzenediol:oxygen oxidoreductase 4; AltName: Full=Urishiol oxidase 4; AltName: Full=Diphenol oxidase 4; AltName: Full=Protein IRREGULAR XYLEM 1
GENOLIN_C1618	2.5597	lcl|genolin_c1618 1942 nt highly similar to |Q69F97|Q69F97|SubName: Full=Phytochelatin synthetase-like protein; |Phaseolus vulgaris (Kidney bean) (French bean) |AA|463
GENOLIN_C1816	2.55895	lcl|genolin_c1816 1073 nt
GENOLIN_C8761	2.5531	lcl|genolin_c8761 644 nt similar to |Q6NLG8|Q6NLG8|SubName: Full=At4g33550; |Arabidopsis thaliana (Mouse-ear cress) |AA|130
GENOLIN_C13982	2.5509	lcl|genolin_c13982 635 nt highly similar to |Q6J192|Q6J192|SubName: Full=Fasciclin-like AGP 12; |Populus tremula x Populus alba |AA|262
GENOLIN_C2473	2.5396	lcl|genolin_c2473 2036 nt highly similar to |Q6Z746|Q6Z746|SubName: Full=Putative myosin II heavy chain (Os02g0736100 protein); |Oryza sativa subsp japonica (Rice) |AA|599
GENOLIN_C772	2.53405	lcl|genolin_c772 1816 nt highly similar to |B2Z6Q4|B2Z6Q4|SubName: Full=Ferulate 5-hydroxylase; |Populus trichocarpa (Western balsam poplar) (Populus balsamifera subsp trichocarpa) |AA|513
GENOLIN_C957	2.5271	lcl|genolin_c957 1516 nt
GENOLIN_C5366	2.5228	lcl|genolin_c5366 1032 nt highly similar to |A0JQ09|A0JQ09|SubName: Full=At3g62020; |Arabidopsis thaliana (Mouse-ear cress) |AA|220
GENOLIN_C40077	2.50615	lcl|genolin_c40077 262 nt highly similar to |Q8H095|Q8H095|SubName: Full=Expressed protein (Os10g0524300 protein) (LysM domain containing protein, expressed); |Oryza sativa subsp japonica (Rice) |AA|108
GENOLIN_C37539	2.49435	lcl|genolin_c37539 598 nt highly similar to |Q693D7|Q693D7|SubName: Full=Laccase-like multicopper oxidase 61; EC=1.10.3.2; Flags: Fragment; |Arabis procurrens (Running rock-cress) |AA|224
GENOLIN_C6449	2.49035	lcl|genolin_c6449 1760 nt highly similar to |A4F1R9|A4F1R9|SubName: Full=Putative glycosyltransferase; |Clitoria ternatea (Butterfly pea) |AA|479
GENOLIN_C937	2.4819	lcl|genolin_c937 1293 nt highly similar to |O24049|O24049|SubName: Full=MipC; |Mesembryanthemum crystallinum (Common ice plant) |AA|287
GENOLIN_C3799	2.4783	lcl|genolin_c3799 568 nt highly similar to |O64865|O64865|RecName: Full=Non-specific lipid-transfer protein; |Arabidopsis thaliana (Mouse-ear cress) |AA|204
GENOLIN_C31561	2.4367	lcl|genolin_c31561 253 nt
GENOLIN_C6132	2.4279	lcl|genolin_c6132 1348 nt highly similar to |Q6NMK1|Q6NMK1|SubName: Full=At1g09610; |Arabidopsis thaliana (Mouse-ear cress) |AA|282
GENOLIN_C3993	2.4167	lcl|genolin_c3993 976 nt highly similar to |Q4R0I0|Q4R0I0|SubName: Full=Pinoresinol-lariciresinol reductase; |Linum album |AA|326
GENOLIN_C1251	2.41615	lcl|genolin_c1251 1039 nt highly similar to |A3R052|A3R052|SubName: Full=Pinoresinol-lariciresinol reductase; |Linum perenne (Perennial flax) |AA|314
GENOLIN_C9414	2.391	lcl|genolin_c9414 605 nt highly similar to |Q8L4Y3|Q8L4Y3|SubName: Full=Diphenol oxidase laccase; |Glycine max (Soybean) |AA|589
GENOLIN_C13698	2.38675	lcl|genolin_c13698 480 nt
GENOLIN_C17728	2.3833	lcl|genolin_c17728 777 nt highly similar to |A3F8V0|A3F8V0|SubName: Full=Blue copper-like protein; |Gossypium hirsutum (Upland cotton) (Gossypium mexicanum) |AA|175
GENOLIN_C32977	2.38315	lcl|genolin_c32977 258 nt
GENOLIN_C3505	2.37765	lcl|genolin_c3505 1173 nt highly similar to |Q9ZQW5|Q9ZQW5|SubName: Full=Laccase; EC=1.10.3.2; Flags: Fragment; |Populus trichocarpa (Western balsam poplar) (Populus balsamifera subsp trichocarpa) |AA|407
GENOLIN_C14114	2.3682	lcl|genolin_c14114 695 nt highly similar to |Q9FL41|Q9FL41|SubName: Full=MtN21 nodulin protein-like; |Arabidopsis thaliana (Mouse-ear cress) |AA|402
GENOLIN_C49800	2.3586	lcl|genolin_c49800 256 nt
GENOLIN_C47964	2.35455	lcl|genolin_c47964 205 nt
GENOLIN_C54710	2.34375	lcl|genolin_c54710 407 nt highly similar to |Q9M4Q7|Q9M4Q7|SubName: Full=Seed storage protein; Flags: Fragment; |Ricinus communis (Castor bean) |AA|353
GENOLIN_C27556	2.33825	lcl|genolin_c27556 832 nt
GENOLIN_C59530	2.3382	lcl|genolin_c59530 251 nt
GENOLIN_C41231	2.3343	lcl|genolin_c41231 271 nt highly similar to |Q94HG3|Q94HG3|SubName: Full=Putative glycogenin; |Oryza sativa (Rice) |AA|614
GENOLIN_C1446	2.33365	lcl|genolin_c1446 1039 nt highly similar to |O64865|O64865|RecName: Full=Non-specific lipid-transfer protein; |Arabidopsis thaliana (Mouse-ear cress) |AA|204
GENOLIN_C1284	2.3109	lcl|genolin_c1284 820 nt highly similar to |Q5BMA0|Q5BMA0|SubName: Full=Secondary cell wall-related glycosyltransferase family 47; |Populus tremula x Populus tremuloides |AA|412
GENOLIN_C33728	2.31065	lcl|genolin_c33728 663 nt highly similar to |Q6UD65|Q6UD65|SubName: Full=Phenylalanine ammonia lyase; EC=4.3.1.5; |Populus jackii (Balm of Gilead) (Populus trichocarpa x Populus deltoides) |AA|711
GENOLIN_C18672	2.3041	lcl|genolin_c18672 396 nt highly similar to |Q5D1L9|Q5D1L9|SubName: Full=Class III HD-Zip protein 8; |Populus trichocarpa (Western balsam poplar) (Populus balsamifera subsp trichocarpa) |AA|828
GENOLIN_C39979	2.29965	lcl|genolin_c39979 515 nt similar to |Q9FWX2|Q9FWX2|SubName: Full=T28K15.1 protein; |Arabidopsis thaliana (Mouse-ear cress) |AA|409
GENOLIN_C53541	2.29825	lcl|genolin_c53541 312 nt
GENOLIN_C1109	2.28795	lcl|genolin_c1109 1258 nt highly similar to |Q6J193|Q6J193|SubName: Full=Fasciclin-like AGP 11; |Populus tremula x Populus alba |AA|238
GENOLIN_C23641	2.2867	lcl|genolin_c23641 390 nt
GENOLIN_C23866	2.28405	lcl|genolin_c23866 401 nt
GENOLIN_C56333	2.28295	lcl|genolin_c56333 145 nt
GENOLIN_C48251	2.28185	lcl|genolin_c48251 233 nt
GENOLIN_C25080	2.2809	lcl|genolin_c25080 417 nt highly similar to |Q5BMA1|Q5BMA1|SubName: Full=Secondary cell wall-related glycosyltransferase family 43; |Populus tremula x Populus tremuloides |AA|356
GENOLIN_C14709	2.27975	lcl|genolin_c14709 397 nt
GENOLIN_C3543	2.25995	lcl|genolin_c3543 1528 nt highly similar to |B5LAT0|B5LAT0|SubName: Full=Putative arogenate dehydratase; |Capsicum annuum (Bell pepper) |AA|427
GENOLIN_C5490	2.25685	lcl|genolin_c5490 1142 nt highly similar to |Q94AL9|Q94AL9|RecName: Full=Alanine--glyoxylate aminotransferase 2 homolog 2, mitochondrial; EC=2.6.1.44; AltName: Full=Beta-alanine-pyruvate aminotransferase 2; Flags: Precursor; |Arabidopsis thaliana (Mouse-e
GENOLIN_C247	2.2494	lcl|genolin_c247 2426 nt highly similar to |B2Z6R2|B2Z6R2|SubName: Full=Phenylalanine ammonia-lyase; |Populus trichocarpa (Western balsam poplar) (Populus balsamifera subsp trichocarpa) |AA|711
GENOLIN_C14102	2.24765	lcl|genolin_c14102 1000 nt
GENOLIN_C54029	2.2436	lcl|genolin_c54029 344 nt similar to |Q9ATZ1|Q9ATZ1|SubName: Full=Germin-like protein; |Linum usitatissimum (Flax) (Linseed) |AA|212
GENOLIN_C7185	2.2434	lcl|genolin_c7185 702 nt
GENOLIN_C4769	2.2282	lcl|genolin_c4769 1014 nt highly similar to |Q84UC8|Q84UC8|SubName: Full=Rapid alkalinization factor 2; |Populus jackii (Balm of Gilead) (Populus trichocarpa x Populus deltoides) |AA|128
GENOLIN_C5676	2.2277	lcl|genolin_c5676 1417 nt highly similar to |O24049|O24049|SubName: Full=MipC; |Mesembryanthemum crystallinum (Common ice plant) |AA|287
GENOLIN_C51997	2.21925	lcl|genolin_c51997 385 nt
GENOLIN_C21478	2.2177	lcl|genolin_c21478 602 nt
GENOLIN_C2320	2.21495	lcl|genolin_c2320 1925 nt highly similar to |O64743|O64743|SubName: Full=Putative berberine bridge enzyme (Putative FAD-linked oxidoreductase); |Arabidopsis thaliana (Mouse-ear cress) |AA|532
GENOLIN_C35306	2.2129	lcl|genolin_c35306 1129 nt highly similar to |B5L528|B5L528|SubName: Full=Phenylcoumaran benzylic ether reductase 1; |Linum strictum subsp corymbulosum |AA|305
GENOLIN_C17032	2.20375	lcl|genolin_c17032 582 nt highly similar to |Q9ZQW5|Q9ZQW5|SubName: Full=Laccase; EC=1.10.3.2; Flags: Fragment; |Populus trichocarpa (Western balsam poplar) (Populus balsamifera subsp trichocarpa) |AA|407
GENOLIN_C18309	2.20205	lcl|genolin_c18309 694 nt
GENOLIN_C1531	2.2007	lcl|genolin_c1531 988 nt highly similar to |A0JQ09|A0JQ09|SubName: Full=At3g62020; |Arabidopsis thaliana (Mouse-ear cress) |AA|220
GENOLIN_C4211	2.1981	lcl|genolin_c4211 1288 nt highly similar to |Q6JX04|Q6JX04|SubName: Full=Chitinase-like protein; EC=3.2.1.14; |Gossypium hirsutum (Upland cotton) (Gossypium mexicanum) |AA|318
GENOLIN_C7917	2.1804	lcl|genolin_c7917 1214 nt
GENOLIN_C32824	2.1799	lcl|genolin_c32824 225 nt similar to |O82485|O82485|RecName: Full=Oligopeptide transporter 7; Short=AtOPT7; |Arabidopsis thaliana (Mouse-ear cress) |AA|766
GENOLIN_C18454	2.1743	lcl|genolin_c18454 902 nt highly similar to |Q069K5|Q069K5|RecName: Full=Adenosylhomocysteinase; EC=3.3.1.1; |Nicotiana suaveolens |AA|485
GENOLIN_C111	2.16745	lcl|genolin_c111 1781 nt highly similar to |Q069K3|Q069K3|RecName: Full=S-adenosylmethionine synthetase; EC=2.5.1.6; |Nicotiana suaveolens |AA|390
GENOLIN_C26840	2.1667	lcl|genolin_c26840 722 nt highly similar to |B2D2G8|B2D2G8|SubName: Full=Protein kinase family protein; |Brassica oleracea (Wild cabbage) |AA|361
GENOLIN_C1057	2.1582	lcl|genolin_c1057 720 nt
GENOLIN_C3490	2.15795	lcl|genolin_c3490 701 nt
GENOLIN_C23709	2.1541	lcl|genolin_c23709 360 nt
GENOLIN_C30192	2.1511	lcl|genolin_c30192 231 nt highly similar to |Q5D1L9|Q5D1L9|SubName: Full=Class III HD-Zip protein 8; |Populus trichocarpa (Western balsam poplar) (Populus balsamifera subsp trichocarpa) |AA|828
GENOLIN_C10910	2.1259	lcl|genolin_c10910 1604 nt
GENOLIN_C14078	2.1223	lcl|genolin_c14078 574 nt highly similar to |A0JQ79|A0JQ79|SubName: Full=At1g10460; |Arabidopsis thaliana (Mouse-ear cress) |AA|217
GENOLIN_C21295	2.11235	lcl|genolin_c21295 424 nt highly similar to |A4F1R9|A4F1R9|SubName: Full=Putative glycosyltransferase; |Clitoria ternatea (Butterfly pea) |AA|479
GENOLIN_C9187	2.11005	lcl|genolin_c9187 1438 nt
GENOLIN_C55910	2.09585	lcl|genolin_c55910 200 nt
GENOLIN_C18971	2.0937	lcl|genolin_c18971 339 nt
GENOLIN_C6674	2.0931	lcl|genolin_c6674 510 nt similar to |CU231833|CU231833|Populus EST from mild drought-stressed leaves. |Populus tremula x Populus alba |linear|285
GENOLIN_C32549	2.0883	lcl|genolin_c32549 919 nt highly similar to |O81928|O81928|RecName: Full=Trans-cinnamate 4-monooxygenase; EC=1.14.13.11; AltName: Full=Cinnamic acid 4-hydroxylase; Short=CA4H; Short=C4H; AltName: Full=P450C4H; AltName: Full=Cytochrome P450 73; |Cicer arie
GENOLIN_C21966	2.08155	lcl|genolin_c21966 507 nt highly similar to |Q8LHG0|Q8LHG0|SubName: Full=Membrane protein-like; |Oryza sativa subsp japonica (Rice) |AA|372
GENOLIN_C58731	2.0703	lcl|genolin_c58731 222 nt
GENOLIN_C4623	2.069	lcl|genolin_c4623 1219 nt highly similar to |Q9ATZ1|Q9ATZ1|SubName: Full=Germin-like protein; |Linum usitatissimum (Flax) (Linseed) |AA|212
GENOLIN_C15700	2.06675	lcl|genolin_c15700 371 nt
GENOLIN_C5703	2.06295	lcl|genolin_c5703 1583 nt highly similar to |Q9SJ74|Q9SJ74|SubName: Full=Expressed protein (At2g04850); |Arabidopsis thaliana (Mouse-ear cress) |AA|404
GENOLIN_C55224	2.06035	lcl|genolin_c55224 261 nt
GENOLIN_C131	2.05925	lcl|genolin_c131 677 nt highly similar to |B0L632|B0L632|SubName: Full=Protease inhibitor/seed storage/LTP family protein; Flags: Fragment; |Cicer arietinum (Chickpea) (Garbanzo) |AA|101
GENOLIN_C3481	2.0534	lcl|genolin_c3481 1323 nt highly similar to |B2Z6Q5|B2Z6Q5|SubName: Full=Quinate O-hydroxycinnamoyltransferase/shikimate O-hydroxycinnamoyltransferase; |Populus trichocarpa (Western balsam poplar) (Populus balsamifera subsp trichocarpa) |AA|433
GENOLIN_C18325	2.04315	lcl|genolin_c18325 519 nt
GENOLIN_C8654	2.0424	lcl|genolin_c8654 476 nt
GENOLIN_C33834	2.04175	lcl|genolin_c33834 338 nt
GENOLIN_C23583	2.0347	lcl|genolin_c23583 757 nt highly similar to |Q5N8C4|Q5N8C4|SubName: Full=Putative receptor-like protein kinase 2; |Oryza sativa subsp japonica (Rice) |AA|1083
GENOLIN_C56134	2.02065	lcl|genolin_c56134 321 nt
GENOLIN_C28406	2.0194	lcl|genolin_c28406 253 nt similar to |Q5ZFS7|Q5ZFS7|SubName: Full=Nodulin-like protein; Flags: Fragment; |Plantago major (Common plantain) |AA|364
GENOLIN_C8582	2.0184	lcl|genolin_c8582 237 nt
GENOLIN_C29672	2.0178	lcl|genolin_c29672 251 nt
GENOLIN_C16995	2.0142	lcl|genolin_c16995 231 nt
GENOLIN_C713	2.0135	lcl|genolin_c713 626 nt
GENOLIN_C10260	2.00575	lcl|genolin_c10260 1509 nt highly similar to |Q0IVN5|Q0IVN5|SubName: Full=Os10g0562200 protein; |Oryza sativa subsp japonica (Rice) |AA|581
GENOLIN_C37599	2.0054	lcl|genolin_c37599 273 nt
Gene ontology analysis using Blast2GO v2.4.4.4 (http://www.blast2go.org/home)
Only the Biological process category (level 3) is represented
B - 103 genes that are significantly over-expressed in SOGC when compared to SIGC (cut-off: log2ratio (SIGC/SOGC)<-2)
SEQ_ID	log2ratio SIGC/SOGC	GENE_INFO
GENOLIN_C36453	-4.0145	lcl|genolin_c36453 674 nt
GENOLIN_C28676	-3.76305	lcl|genolin_c28676 448 nt highly similar to |O81016|O81016|RecName: Full=Probable pleiotropic drug resistance protein 4; |Arabidopsis thaliana (Mouse-ear cress) |AA|1420
GENOLIN_C6325	-3.6542	lcl|genolin_c6325 464 nt similar to |Q8GT85|Q8GT85|RecName: Full=Non-specific lipid-transfer protein; |Gossypium barbadense (Sea-island cotton) (Egyptian cotton) |AA|120
GENOLIN_C13601	-3.4717	lcl|genolin_c13601 320 nt
GENOLIN_C3576	-3.18675	lcl|genolin_c3576 942 nt highly similar to |Q9LU14|Q9LU14|SubName: Full=Proline-rich protein APG-like; GDSL-motif lipase/hydrolase-like protein (At3g16370/MYA6_18); |Arabidopsis thaliana (Mouse-ear cress) |AA|353
GENOLIN_C37463	-3.11225	lcl|genolin_c37463 266 nt
GENOLIN_C29546	-3.08685	lcl|genolin_c29546 480 nt highly similar to |Q9MAM3|Q9MAM3|RecName: Full=3-ketoacyl-CoA synthase 1; Short=KCS-1; EC=2.3.1.-; EC=2.3.1.119; AltName: Full=Very long-chain fatty acid condensing enzyme 1; Short=VLCFA condensing enzyme 1; |Arabidopsis thaliana
GENOLIN_C29726	-3.0559	lcl|genolin_c29726 499 nt highly similar to |Q2QCW7|Q2QCW7|SubName: Full=3-ketoacyl-CoA synthase; |Gossypium hirsutum (Upland cotton) (Gossypium mexicanum) |AA|492
GENOLIN_C11392	-3.0455	lcl|genolin_c11392 1348 nt
GENOLIN_C3138	-3.0256	lcl|genolin_c3138 1582 nt highly similar to |Q4VT47|Q4VT47|SubName: Full=RD22-like protein; |Vitis vinifera (Grape) |AA|364
GENOLIN_C59551	-3.0171	lcl|genolin_c59551 288 nt
GENOLIN_C4907	-2.96395	lcl|genolin_c4907 1734 nt highly similar to |Q9LMM0|Q9LMM0|RecName: Full=Glycerol-3-phosphate acyltransferase 4; Short=AtGPAT4; EC=2.3.1.15; |Arabidopsis thaliana (Mouse-ear cress) |AA|503
GENOLIN_C48109	-2.9626	lcl|genolin_c48109 244 nt
GENOLIN_C36508	-2.9432	lcl|genolin_c36508 293 nt similar to |Q1STP6|Q1STP6|SubName: Full=Harpin-induced 1; |Medicago truncatula (Barrel medic) |AA|192
GENOLIN_C1839	-2.9232	lcl|genolin_c1839 1945 nt highly similar to |Q9SAB7|Q9SAB7|SubName: Full=F25C20.25 protein (Cytochrome P450 like protein); |Arabidopsis thaliana (Mouse-ear cress) |AA|510
GENOLIN_C1268	-2.902	lcl|genolin_c1268 3070 nt highly similar to |Q45HK7|Q45HK7|RecName: Full=Lipoxygenase LOX1; EC=1.13.11.12; |Populus deltoides (Eastern poplar) (Eastern cottonwood) |AA|898
GENOLIN_C22133	-2.85745	lcl|genolin_c22133 587 nt
GENOLIN_C48090	-2.84235	lcl|genolin_c48090 249 nt highly similar to |Q6UNA7|Q6UNA7|SubName: Full=High-affinity phosphate transporter; Flags: Fragment; |Medicago sativa (Alfalfa) |AA|361
GENOLIN_C36513	-2.7946	lcl|genolin_c36513 90 nt
GENOLIN_C18623	-2.77955	lcl|genolin_c18623 480 nt highly similar to |Q15MQ3|Q15MQ3|SubName: Full=CDS_HIPL1; |Triticum turgidum (Poulard wheat) (Rivet wheat) |AA|642
GENOLIN_C26549	-2.75145	lcl|genolin_c26549 328 nt highly similar to |A9RI67|A9RI67|RecName: Full=Beta-galactosidase; EC=3.2.1.23; |Physcomitrella patens subsp patens |AA|929
GENOLIN_C5052	-2.71565	lcl|genolin_c5052 539 nt highly similar to |O49200|O49200|SubName: Full=Lipid transfer protein; Flags: Precursor; |Gossypium hirsutum (Upland cotton) (Gossypium mexicanum) |AA|120
GENOLIN_C40584	-2.7061	lcl|genolin_c40584 228 nt
GENOLIN_C9204	-2.64485	lcl|genolin_c9204 1109 nt highly similar to |A9XU47|A9XU47|SubName: Full=3-ketoacyl-CoA synthase 6; |Gossypium hirsutum (Upland cotton) (Gossypium mexicanum) |AA|467
GENOLIN_C38427	-2.6323	lcl|genolin_c38427 327 nt
GENOLIN_C8219	-2.6298	lcl|genolin_c8219 1933 nt highly similar to |Q6X4V5|Q6X4V5|SubName: Full=ABC transporter; |Gossypium hirsutum (Upland cotton) (Gossypium mexicanum) |AA|705
GENOLIN_C1253	-2.6286	lcl|genolin_c1253 1018 nt highly similar to |Q42904|Q42904|SubName: Full=Peroxidase; EC=1.11.1.7; Flags: Precursor; Fragment; |Linum usitatissimum (Flax) (Linseed) |AA|323
GENOLIN_C2188	-2.6232	lcl|genolin_c2188 1440 nt highly similar to |A4F1S3|A4F1S3|SubName: Full=Putative acyltransferase; |Clitoria ternatea (Butterfly pea) |AA|436
GENOLIN_C14046	-2.6198	lcl|genolin_c14046 504 nt highly similar to |Q2HTC9|Q2HTC9|SubName: Full=Chalcone and stilbene synthases, N-terminal; Chalcone and stilbene synthases, C-terminal; Very-long-chain 3-ketoacyl-CoA synthase; |Medicago truncatula (Barrel medic) |AA|534
GENOLIN_C953	-2.6087	lcl|genolin_c953 559 nt highly similar to |Q42904|Q42904|SubName: Full=Peroxidase; EC=1.11.1.7; Flags: Precursor; Fragment; |Linum usitatissimum (Flax) (Linseed) |AA|323
GENOLIN_C32289	-2.58215	lcl|genolin_c32289 202 nt
GENOLIN_C3403	-2.57785	lcl|genolin_c3403 575 nt
GENOLIN_C53620	-2.5455	lcl|genolin_c53620 378 nt similar to |Q0DCU1|Q0DCU1|SubName: Full=Os06g0291000 protein; |Oryza sativa subsp japonica (Rice) |AA|212
GENOLIN_C15011	-2.5283	lcl|genolin_c15011 408 nt
GENOLIN_C132	-2.5173	lcl|genolin_c132 1512 nt similar to |AB061242|AB061242|Solanum tuberosum StHRGP mRNA for hydroxyproline-rich glycoprotein, partial cds. |Solanum tuberosum (potato) |linear|1015
GENOLIN_C27977	-2.50505	lcl|genolin_c27977 473 nt
GENOLIN_C41725	-2.4739	lcl|genolin_c41725 343 nt
GENOLIN_C226	-2.42885	lcl|genolin_c226 839 nt highly similar to |Q9FXB0|Q9FXB0|SubName: Full=F25P12.97 protein (At1g56580/F25P12_18); |Arabidopsis thaliana (Mouse-ear cress) |AA|166
GENOLIN_C36972	-2.40425	lcl|genolin_c36972 383 nt similar to |CT029964|CT029964|Poplar cDNA sequences. |Populus trichocarpa x Populus deltoides |linear|508
GENOLIN_C5237	-2.3863	lcl|genolin_c5237 1392 nt highly similar to |Q9FT04|Q9FT04|SubName: Full=Putative proline-rich protein APG isolog; Flags: Fragment; |Cicer arietinum (Chickpea) (Garbanzo) |AA|350
GENOLIN_C48896	-2.3799	lcl|genolin_c48896 309 nt highly similar to |Q9FNC1|Q9FNC1|SubName: Full=Emb|CAB89401.1; |Arabidopsis thaliana (Mouse-ear cress) |AA|491
GENOLIN_C49842	-2.3627	lcl|genolin_c49842 333 nt highly similar to |Q9SUA4|Q9SUA4|RecName: Full=Oligopeptide transporter 5; Short=AtOPT5; |Arabidopsis thaliana (Mouse-ear cress) |AA|753
GENOLIN_C45366	-2.36085	lcl|genolin_c45366 279 nt similar to |Q0DHC7|Q0DHC7|SubName: Full=Os05g0475700 protein; |Oryza sativa subsp japonica (Rice) |AA|561
GENOLIN_C17813	-2.34385	lcl|genolin_c17813 621 nt highly similar to |Q9SDM5|Q9SDM5|SubName: Full=P-glycoprotein; |Gossypium hirsutum (Upland cotton) (Gossypium mexicanum) |AA|1249
GENOLIN_C48204	-2.3432	lcl|genolin_c48204 279 nt
GENOLIN_C3066	-2.33785	lcl|genolin_c3066 1144 nt highly similar to |Q8VWP9|Q8VWP9|SubName: Full=Fiddlehead-like protein; |Gossypium hirsutum (Upland cotton) (Gossypium mexicanum) |AA|535
GENOLIN_C365	-2.335	lcl|genolin_c365 1108 nt highly similar to |A9PJH1|A9PJH1|RecName: Full=Carbonic anhydrase; EC=4.2.1.1; |Populus jackii (Balm of Gilead) (Populus trichocarpa x Populus deltoides) |AA|321
GENOLIN_C822	-2.3213	lcl|genolin_c822 2342 nt highly similar to |Q8H1Z0|Q8H1Z0|RecName: Full=Protein WAX2; AltName: Full=Protein YORE-YORE; AltName: Full=Protein FACELESS POLLEN 1; |Arabidopsis thaliana (Mouse-ear cress) |AA|632
GENOLIN_C2896	-2.2988	lcl|genolin_c2896 2790 nt highly similar to |B3V357|B3V357|SubName: Full=Pyrroline-5-carboxylate synthetase; |Euonymus japonicus |AA|714
GENOLIN_C10964	-2.2952	lcl|genolin_c10964 384 nt highly similar to |Q6UN81|Q6UN81|SubName: Full=WRKY-type transcription factor; |Solanum chacoense (Chaco potato) |AA|525
GENOLIN_C1691	-2.29465	lcl|genolin_c1691 1267 nt highly similar to |Q7XIG2|Q7XIG2|SubName: Full=Putative NADPH HC toxin reductase (Os07g0602000 protein); |Oryza sativa subsp japonica (Rice) |AA|340
GENOLIN_C33505	-2.27885	lcl|genolin_c33505 289 nt highly similar to |A4Q7K6|A4Q7K6|SubName: Full=Plant lipid transfer/seed storage/trypsin-alpha amylase inhibitor; |Medicago truncatula (Barrel medic) |AA|234
GENOLIN_C24437	-2.25755	lcl|genolin_c24437 352 nt highly similar to |Q4ABV9|Q4ABV9|SubName: Full=4D11_28; |Brassica rapa subsp pekinensis (Chinese cabbage) |AA|400
GENOLIN_C16424	-2.2509	lcl|genolin_c16424 553 nt highly similar to |Q9SZ46|Q9SZ46|SubName: Full=Cytochrome P450-like protein; |Arabidopsis thaliana (Mouse-ear cress) |AA|524
GENOLIN_C5836	-2.23525	lcl|genolin_c5836 1730 nt highly similar to |Q8RWI9|Q8RWI9|RecName: Full=White-brown complex homolog protein 15; AltName: Full=White-brown complex homolog protein 22; |Arabidopsis thaliana (Mouse-ear cress) |AA|691
GENOLIN_C6050	-2.23215	lcl|genolin_c6050 1377 nt highly similar to |Q9FLM5|Q9FLM5|SubName: Full=N-hydroxycinnamoyl/benzoyltransferase-like protein; |Arabidopsis thaliana (Mouse-ear cress) |AA|441
GENOLIN_C18690	-2.22555	lcl|genolin_c18690 448 nt highly similar to |M76670|M76670|L.esculentum extensin (class I) gene, complete cds. |Solanum lycopersicum |linear|2383
GENOLIN_C35009	-2.2078	lcl|genolin_c35009 367 nt
GENOLIN_C1448	-2.20495	lcl|genolin_c1448 2131 nt highly similar to |Q9FUC2|Q9FUC2|SubName: Full=Nitrate reductase; |Ricinus communis (Castor bean) |AA|914
GENOLIN_C353	-2.20245	lcl|genolin_c353 847 nt highly similar to |Q8RYA8|Q8RYA8|SubName: Full=Lipid transfer protein; Flags: Precursor; |Hevea brasiliensis (Para rubber tree) |AA|116
GENOLIN_C24540	-2.2015	lcl|genolin_c24540 672 nt highly similar to |Q9XIA9|Q9XIA9|SubName: Full=Putative acyl CoA synthetase (At1g49430/F13F21_14) (Long chain acyl-CoA synthetase 2); EC=6.2.1.3; |Arabidopsis thaliana (Mouse-ear cress) |AA|665
GENOLIN_C3805	-2.18965	lcl|genolin_c3805 2140 nt highly similar to |P12628|P12628|RecName: Full=NADP-dependent malic enzyme; Short=NADP-ME; EC=1.1.1.40; |Phaseolus vulgaris (Kidney bean) (French bean) |AA|589
GENOLIN_C26541	-2.1838	lcl|genolin_c26541 419 nt highly similar to |Q5N7U2|Q5N7U2|SubName: Full=Phospholipid/glycerol acyltransferase-like protein (Os01g0855000 protein); |Oryza sativa subsp japonica (Rice) |AA|497
GENOLIN_C37535	-2.1767	lcl|genolin_c37535 296 nt
GENOLIN_C28526	-2.1669	lcl|genolin_c28526 588 nt highly similar to |Q76LM3|Q76LM3|SubName: Full=Hydroperoxide lyase; |Citrus jambhiri (Rough lemon) |AA|499
GENOLIN_C1924	-2.1664	lcl|genolin_c1924 1345 nt highly similar to |Q6RVV4|Q6RVV4|SubName: Full=Short-chain dehydrogenase Tic32; |Pisum sativum (Garden pea) |AA|316
GENOLIN_C57562	-2.16025	lcl|genolin_c57562 274 nt
GENOLIN_C49775	-2.15895	lcl|genolin_c49775 303 nt highly similar to |Q9FG87|Q9FG87|RecName: Full=3-ketoacyl-CoA synthase 19; Short=KCS-19; EC=2.3.1.-; AltName: Full=Very long-chain fatty acid condensing enzyme 19; Short=VLCFA condensing enzyme 19; |Arabidopsis thaliana (Mouse-ea
GENOLIN_C35056	-2.1568	lcl|genolin_c35056 355 nt highly similar to |Q8GT85|Q8GT85|RecName: Full=Non-specific lipid-transfer protein; |Gossypium barbadense (Sea-island cotton) (Egyptian cotton) |AA|120
GENOLIN_C51368	-2.15075	lcl|genolin_c51368 315 nt similar to |Q8RZK3|Q8RZK3|SubName: Full=Selenium-binding protein-like (Os01g0814300 protein) (PPR repeat containing protein-like); |Oryza sativa subsp japonica (Rice) |AA|604
GENOLIN_C4815	-2.1461	lcl|genolin_c4815 849 nt
GENOLIN_C2733	-2.13875	lcl|genolin_c2733 981 nt highly similar to |Q42904|Q42904|SubName: Full=Peroxidase; EC=1.11.1.7; Flags: Precursor; Fragment; |Linum usitatissimum (Flax) (Linseed) |AA|323
GENOLIN_C22451	-2.133	lcl|genolin_c22451 302 nt
GENOLIN_C24411	-2.1311	lcl|genolin_c24411 536 nt highly similar to |A7LHH7|A7LHH7|SubName: Full=WRKY39; Flags: Fragment; |Glycine max (Soybean) |AA|329
GENOLIN_C16622	-2.1266	lcl|genolin_c16622 695 nt highly similar to |Q9LI74|Q9LI74|SubName: Full=Similarity to pherophorin (Actin binding protein); |Arabidopsis thaliana (Mouse-ear cress) |AA|1004
GENOLIN_C12906	-2.1182	lcl|genolin_c12906 1241 nt highly similar to |Q45HK6|Q45HK6|RecName: Full=Lipoxygenase LOX2; EC=1.13.11.12; |Populus deltoides (Eastern poplar) (Eastern cottonwood) |AA|903
GENOLIN_C59022	-2.1174	lcl|genolin_c59022 195 nt
GENOLIN_C2952	-2.11035	lcl|genolin_c2952 1760 nt highly similar to |A2SY66|A2SY66|SubName: Full=Vicianin hydrolase; Flags: Fragment; |Vicia angustifolia (Common vetch) |AA|509
GENOLIN_C21118	-2.1101	lcl|genolin_c21118 663 nt highly similar to |Q9LP32|Q9LP32|SubName: Full=T9L6.1 protein; |Arabidopsis thaliana (Mouse-ear cress) |AA|424
GENOLIN_C11045	-2.10855	lcl|genolin_c11045 386 nt
GENOLIN_C18328	-2.0999	lcl|genolin_c18328 840 nt highly similar to |Q94IH6|Q94IH6|SubName: Full=CjMDR1; |Coptis japonica (Japanese goldthread) |AA|1289
GENOLIN_C26037	-2.09105	lcl|genolin_c26037 255 nt
GENOLIN_C13118	-2.0881	lcl|genolin_c13118 421 nt
GENOLIN_C1423	-2.0859	lcl|genolin_c1423 620 nt highly similar to |Q43681|Q43681|RecName: Full=Probable non-specific lipid-transfer protein AKCS9; Short=LTP; Flags: Precursor; |Vigna unguiculata (Cowpea) |AA|99
GENOLIN_C6516	-2.08235	lcl|genolin_c6516 507 nt
GENOLIN_C8342	-2.07385	lcl|genolin_c8342 838 nt highly similar to |Q2HTC9|Q2HTC9|SubName: Full=Chalcone and stilbene synthases, N-terminal; Chalcone and stilbene synthases, C-terminal; Very-long-chain 3-ketoacyl-CoA synthase; |Medicago truncatula (Barrel medic) |AA|534
GENOLIN_C59509	-2.0648	lcl|genolin_c59509 300 nt
GENOLIN_C23124	-2.05915	lcl|genolin_c23124 241 nt
GENOLIN_C32501	-2.0573	lcl|genolin_c32501 402 nt
GENOLIN_C42131	-2.0527	lcl|genolin_c42131 566 nt highly similar to |A4FVT2|A4FVT2|SubName: Full=At4g36250; |Arabidopsis thaliana (Mouse-ear cress) |AA|484
GENOLIN_C13918	-2.0501	lcl|genolin_c13918 470 nt highly similar to |Q60CX0|Q60CX0|SubName: Full=Putative FAD binding domain containing protein, identical; |Solanum tuberosum (Potato) |AA|510
GENOLIN_C37962	-2.0498	lcl|genolin_c37962 257 nt highly similar to |X91836|X91836|V.unguiculata Ext26G gene |Vigna unguiculata (cowpea) |linear|3609
GENOLIN_C18441	-2.04355	lcl|genolin_c18441 882 nt highly similar to |Q5DW42|Q5DW42|SubName: Full=Phototropin; |Phaseolus vulgaris (Kidney bean) (French bean) |AA|996
GENOLIN_C5772	-2.04245	lcl|genolin_c5772 1798 nt highly similar to |Q9SLF1|Q9SLF1|SubName: Full=Nodulin-like protein (At2g16660/T24I21.7); |Arabidopsis thaliana (Mouse-ear cress) |AA|546
GENOLIN_C20614	-2.0346	lcl|genolin_c20614 1011 nt highly similar to |Q9SSZ9|Q9SSZ9|SubName: Full=Peroxidase 1; |Scutellaria baicalensis (Baical skullcap) |AA|322
GENOLIN_C25668	-2.03445	lcl|genolin_c25668 789 nt
GENOLIN_C41631	-2.0334	lcl|genolin_c41631 220 nt highly similar to |Q9ZP15|Q9ZP15|SubName: Full=Peroxidase; EC=1.11.1.7; Flags: Precursor; |Trifolium repens (Creeping white clover) |AA|329
GENOLIN_C18811	-2.02675	lcl|genolin_c18811 419 nt similar to |Q94JU2|Q94JU2|SubName: Full=AT3g28050/MMG15_6; |Arabidopsis thaliana (Mouse-ear cress) |AA|367
GENOLIN_C10018	-2.02445	lcl|genolin_c10018 694 nt highly similar to |Q9FUL9|Q9FUL9|SubName: Full=Putative transcription factor Golden2; |Zea mays (Maize) |AA|461
GENOLIN_C864	-2.024	lcl|genolin_c864 1002 nt highly similar to |Q42904|Q42904|SubName: Full=Peroxidase; EC=1.11.1.7; Flags: Precursor; Fragment; |Linum usitatissimum (Flax) (Linseed) |AA|323
GENOLIN_C6824	-2.02025	lcl|genolin_c6824 293 nt
GENOLIN_C967	-2.0144	lcl|genolin_c967 1698 nt highly similar to |Q64EX4|Q64EX4|SubName: Full=MtN19-like protein; |Pisum sativum (Garden pea) |AA|435
GENOLIN_C2947	-2.0111	lcl|genolin_c2947 645 nt highly similar to |Q9FT04|Q9FT04|SubName: Full=Putative proline-rich protein APG isolog; Flags: Fragment; |Cicer arietinum (Chickpea) (Garbanzo) |AA|350
Gene ontology analysis using Blast2GO v2.4.4.4 (http://www.blast2go.org/home)
Only the Biological process category (level 3) is represented

## Sheet: SIV vs SIGC
Analysis of differential gene expression between stem inner tissues sampled at two different developmental stages
(SIV, stem inner tissue sampled at the vegetative stage; SIGC stem inner tissue sampled at the "green capsule" stage)
A - 63 genes that are significantly over-expressed in SIV when compared to SIGC (cut-off: log2ratio (SIV/SIGC)>2)
gene_ID	log2ratio SIV/SIGC	GENE_INFO
GENOLIN_C2733	4.6987	lcl|genolin_c2733 981 nt highly similar to |Q42904|Q42904|SubName: Full=Peroxidase; EC=1.11.1.7; Flags: Precursor; Fragment; |Linum usitatissimum (Flax) (Linseed) |AA|323
GENOLIN_C37463	3.88695	lcl|genolin_c37463 266 nt
GENOLIN_C52259	3.8395	lcl|genolin_c52259 183 nt similar to |Q9M7B7|Q9M7B7|SubName: Full=N-hydroxylating cytochrome P450; |Manihot esculenta (Cassava) (Manioc) |AA|541
GENOLIN_C30914	3.3407	lcl|genolin_c30914 200 nt similar to |Q93VG3|Q93VG3|SubName: Full=AT5g19120/T24G5_20; |Arabidopsis thaliana (Mouse-ear cress) |AA|386
GENOLIN_C29923	3.21655	lcl|genolin_c29923 323 nt
GENOLIN_C59392	2.977	lcl|genolin_c59392 480 nt highly similar to |Q9LFB5|Q9LFB5|SubName: Full=Anthranilate N-benzoyltransferase-like protein (AT5g01210/F7J8_190); |Arabidopsis thaliana (Mouse-ear cress) |AA|475
GENOLIN_C37094	2.88905	lcl|genolin_c37094 518 nt highly similar to |Q7XAB2|Q7XAB2|SubName: Full=10-hydroxygeraniol oxidoreductase; |Camptotheca acuminata (Happy tree) |AA|360
GENOLIN_C2587	2.8859	lcl|genolin_c2587 527 nt
GENOLIN_C10340	2.79965	lcl|genolin_c10340 811 nt
GENOLIN_C3456	2.7495	lcl|genolin_c3456 1335 nt highly similar to |A5YW95|A5YW95|SubName: Full=Phospholipase A1; |Capsicum annuum (Bell pepper) |AA|397
GENOLIN_C37404	2.72415	lcl|genolin_c37404 283 nt
GENOLIN_C7241	2.70435	lcl|genolin_c7241 811 nt highly similar to |Q10NL7|Q10NL7|SubName: Full=Expressed protein (Os03g0265900 protein); |Oryza sativa subsp japonica (Rice) |AA|162
GENOLIN_C4160	2.6991	lcl|genolin_c4160 653 nt highly similar to |O48618|O48618|SubName: Full=Cytochome b5; Flags: Fragment; |Olea europaea (Common olive) |AA|134
GENOLIN_C21863	2.6914	lcl|genolin_c21863 355 nt similar to |Q0DIB3|Q0DIB3|SubName: Full=Os05g0402900 protein; |Oryza sativa subsp japonica (Rice) |AA|437
GENOLIN_C29283	2.68065	lcl|genolin_c29283 260 nt
GENOLIN_C36361	2.66185	lcl|genolin_c36361 305 nt
GENOLIN_C30653	2.58415	lcl|genolin_c30653 427 nt
GENOLIN_C1708	2.57775	lcl|genolin_c1708 912 nt highly similar to |Q07A28|Q07A28|SubName: Full=USP-like protein; |Astragalus sinicus (Chinese milk vetch) |AA|179
GENOLIN_C3577	2.54305	lcl|genolin_c3577 1097 nt highly similar to |Q52QX6|Q52QX6|SubName: Full=ACC oxidase ACCO2; |Manihot esculenta (Cassava) (Manioc) |AA|306
GENOLIN_C7258	2.53845	lcl|genolin_c7258 1086 nt highly similar to |Q2PZA5|Q2PZA5|SubName: Full=Putative alcohol dehydrogenases; |Cucumis melo (Muskmelon) |AA|379
GENOLIN_C26918	2.4827	lcl|genolin_c26918 583 nt highly similar to |Q6ZII0|Q6ZII0|SubName: Full=Putative cytochrome P450 (Os02g0184700 protein); |Oryza sativa subsp japonica (Rice) |AA|519
GENOLIN_C24788	2.44905	lcl|genolin_c24788 260 nt highly similar to |Q5JN06|Q5JN06|SubName: Full=Integral membrane protein-like; |Oryza sativa subsp japonica (Rice) |AA|477
GENOLIN_C57562	2.43445	lcl|genolin_c57562 274 nt
GENOLIN_C48051	2.43185	lcl|genolin_c48051 552 nt highly similar to |Q9LV60|Q9LV60|RecName: Full=Cysteine-rich repeat secretory protein 55; Flags: Precursor; |Arabidopsis thaliana (Mouse-ear cress) |AA|263
GENOLIN_C218	2.42355	lcl|genolin_c218 565 nt
GENOLIN_C45712	2.40735	lcl|genolin_c45712 304 nt
GENOLIN_C6367	2.36765	lcl|genolin_c6367 478 nt
GENOLIN_C31535	2.35555	lcl|genolin_c31535 962 nt highly similar to |Q2XTE0|Q2XTE0|SubName: Full=Chlorophyll a-b binding protein 3C-like; |Solanum tuberosum (Potato) |AA|267
GENOLIN_C35875	2.344	lcl|genolin_c35875 220 nt
GENOLIN_C37150	2.33395	lcl|genolin_c37150 415 nt highly similar to |Q9AVM1|Q9AVM1|SubName: Full=Cytochrome P450; |Asparagus officinalis (Garden asparagus) |AA|501
GENOLIN_C18752	2.33295	lcl|genolin_c18752 371 nt highly similar to |Q7XAW5|Q7XAW5|SubName: Full=O-methyltransferase-like protein; Flags: Fragment; |Brassica rapa subsp pekinensis (Chinese cabbage) |AA|158
GENOLIN_C2110	2.32415	lcl|genolin_c2110 397 nt similar to |Q8H286|Q8H286|SubName: Full=PVR3-like protein; Flags: Fragment; |Ananas comosus (Pineapple) (Ananas ananas) |AA|112
GENOLIN_C25819	2.3163	lcl|genolin_c25819 560 nt similar to |Q2L989|Q2L989|SubName: Full=Putative DnaJ protein; |Camellia sinensis (Tea) |AA|159
GENOLIN_C16626	2.27355	lcl|genolin_c16626 696 nt similar to |AM427209|AM427209|Vitis vinifera contig VV78X248224.8, whole genome shotgun sequence. |Vitis vinifera |linear|11132
GENOLIN_C4971	2.27325	lcl|genolin_c4971 2219 nt highly similar to |Q9ZWL5|Q9ZWL5|SubName: Full=Ethylene response sensor; |Passiflora edulis (Passion fruit) |AA|637
GENOLIN_C184	2.2404	lcl|genolin_c184 1401 nt
GENOLIN_C34398	2.2303	lcl|genolin_c34398 301 nt highly similar to |Q9FQW1|Q9FQW1|SubName: Full=Phytochrome B; Flags: Fragment; |Averrhoa carambola (Star fruit) |AA|365
GENOLIN_C25603	2.2237	lcl|genolin_c25603 374 nt similar to |Q9ZTD4|Q9ZTD4|SubName: Full=Putative transcription factor; Flags: Fragment; |Arabidopsis thaliana (Mouse-ear cress) |AA|201
GENOLIN_C19458	2.2208	lcl|genolin_c19458 436 nt highly similar to |B2BF50|B2BF50|SubName: Full=(S)-N-methylcoclaurine-3'-hydroxylase; |Coptis chinensis |AA|488
GENOLIN_C3249	2.21185	lcl|genolin_c3249 1155 nt highly similar to |Q6F357|Q6F357|SubName: Full=Putative lipase (Os05g0574100 protein); |Oryza sativa subsp japonica (Rice) |AA|407
GENOLIN_C10209	2.20605	lcl|genolin_c10209 675 nt highly similar to |Q0WTX9|Q0WTX9|SubName: Full=Putative cytochrome b5; |Arabidopsis thaliana (Mouse-ear cress) |AA|134
GENOLIN_C37540	2.2054	lcl|genolin_c37540 284 nt
GENOLIN_C11117	2.19685	lcl|genolin_c11117 240 nt similar to |Q9ZVI2|Q9ZVI2|SubName: Full=Putative acid phosphatase; |Arabidopsis thaliana (Mouse-ear cress) |AA|251
GENOLIN_C33111	2.1822	lcl|genolin_c33111 471 nt highly similar to |A0FKE6|A0FKE6|SubName: Full=Chloroplast threonine deaminase 1; |Solanum lycopersicum (Tomato) (Lycopersicon esculentum) |AA|606
GENOLIN_C25921	2.17795	lcl|genolin_c25921 643 nt highly similar to |Q9FVC4|Q9FVC4|SubName: Full=Aspartate-semialdehyde dehydrogenase; EC=1.2.1.11; Flags: Fragment; |Arabidopsis thaliana (Mouse-ear cress) |AA|340
GENOLIN_C32531	2.1768	lcl|genolin_c32531 459 nt highly similar to |Q9SNY8|Q9SNY8|SubName: Full=Branched-chain amino acid aminotransferase; EC=2.6.1.42; |Solanum tuberosum (Potato) |AA|377
GENOLIN_C3504	2.1442	lcl|genolin_c3504 109 nt
GENOLIN_C35997	2.13145	lcl|genolin_c35997 503 nt similar to |AC183495|AC183495|Brassica oleracea Contig A, complete sequence. |Brassica oleracea |linear|356505
GENOLIN_C53820	2.11855	lcl|genolin_c53820 252 nt
GENOLIN_C25690	2.0867	lcl|genolin_c25690 257 nt
GENOLIN_C3403	2.08195	lcl|genolin_c3403 575 nt
GENOLIN_C8922	2.06225	lcl|genolin_c8922 240 nt
GENOLIN_C25893	2.06025	lcl|genolin_c25893 833 nt
GENOLIN_C504	2.0496	lcl|genolin_c504 1093 nt highly similar to |A8IXD7|A8IXD7|SubName: Full=Pollen coat protein; |Brassica campestris (Field mustard) |AA|192
GENOLIN_C25634	2.03945	lcl|genolin_c25634 358 nt highly similar to |Q8LED5|Q8LED5|SubName: Full=Blue copper protein, putative; |Arabidopsis thaliana (Mouse-ear cress) |AA|172
GENOLIN_C2610	2.03855	lcl|genolin_c2610 532 nt highly similar to |O82615|O82615|SubName: Full=T9A4.6 protein (At4g10270) (Probable wound-induced protein); |Arabidopsis thaliana (Mouse-ear cress) |AA|90
GENOLIN_C49345	2.038	lcl|genolin_c49345 337 nt
GENOLIN_C7303	2.0242	lcl|genolin_c7303 877 nt
GENOLIN_C12752	2.01715	lcl|genolin_c12752 204 nt
GENOLIN_C1509	2.00815	lcl|genolin_c1509 502 nt
GENOLIN_C11945	2.0039	lcl|genolin_c11945 1368 nt highly similar to |O22699|O22699|SubName: Full=Putative polygalacturonase; |Arabidopsis thaliana (Mouse-ear cress) |AA|540
GENOLIN_C1871	2.0025	lcl|genolin_c1871 589 nt similar to |B0FYH7|B0FYH7|SubName: Full=Early drought induced protein; |Zea mays (Maize) |AA|58
GENOLIN_C55067	2.0001	lcl|genolin_c55067 210 nt
Gene ontology analysis using Blast2GO v2.4.4.4 (http://www.blast2go.org/home)
Only the Biological process category (level 3) is represented
B - 18 genes that are significantly over-expressed in SIGC when compared to SIV (cut-off: log2ratio (SIV/SIGC)<-2)
gene_ID	log2ratio SIV/SIGC	GENE_INFO
GENOLIN_C11160	-4.12075	lcl|genolin_c11160 416 nt
GENOLIN_C20744	-2.64355	lcl|genolin_c20744 1164 nt highly similar to |Q9FKS8|Q9FKS8|SubName: Full=Amino acid permease (At5g40780/K1B16_3); |Arabidopsis thaliana (Mouse-ear cress) |AA|446
GENOLIN_C46415	-2.6168	lcl|genolin_c46415 242 nt
GENOLIN_C17694	-2.61465	lcl|genolin_c17694 1381 nt highly similar to |Q8LBY2|Q8LBY2|SubName: Full=Cytochrome p450 (CYP78A9); |Arabidopsis thaliana (Mouse-ear cress) |AA|534
GENOLIN_C5396	-2.5884	lcl|genolin_c5396 1204 nt
GENOLIN_C38082	-2.52955	lcl|genolin_c38082 255 nt highly similar to |Q7XA78|Q7XA78|SubName: Full=At1g03051; |Arabidopsis thaliana (Mouse-ear cress) |AA|264
GENOLIN_C51997	-2.49785	lcl|genolin_c51997 385 nt
GENOLIN_C41484	-2.4258	lcl|genolin_c41484 258 nt
GENOLIN_C19018	-2.4048	lcl|genolin_c19018 343 nt
GENOLIN_C13505	-2.39285	lcl|genolin_c13505 1331 nt highly similar to |Q1SKS7|Q1SKS7|SubName: Full=TGF-beta receptor, type I/II extracellular region; ABC transporter related; |Medicago truncatula (Barrel medic) |AA|592
GENOLIN_C37983	-2.32765	lcl|genolin_c37983 328 nt
GENOLIN_C9531	-2.26125	lcl|genolin_c9531 1013 nt highly similar to |Q9FY94|Q9FY94|SubName: Full=Senescence-associated protein (SAG29) (Putative senescence-associated protein SAG29); |Arabidopsis thaliana (Mouse-ear cress) |AA|292
GENOLIN_C20541	-2.24075	lcl|genolin_c20541 329 nt similar to |Q40839|Q40839|SubName: Full=Ethylene-forming enzyme; |Picea glauca (White spruce) |AA|298
GENOLIN_C23709	-2.23525	lcl|genolin_c23709 360 nt
GENOLIN_C23338	-2.2119	lcl|genolin_c23338 457 nt
GENOLIN_C49448	-2.16315	lcl|genolin_c49448 252 nt
GENOLIN_C49517	-2.0266	lcl|genolin_c49517 219 nt
GENOLIN_C12494	-2.01115	lcl|genolin_c12494 1003 nt highly similar to |Q9STV0|Q9STV0|RecName: Full=Alpha-glucan water dikinase 2; EC=2.7.9.4; Flags: Precursor; |Arabidopsis thaliana (Mouse-ear cress) |AA|1278
Gene ontology analysis using Blast2GO v2.4.4.4 (http://www.blast2go.org/home)
Only the Biological process category (level 3) is represented

## Sheet: SOV vs SOGC
Analysis of differential gene expression between stem outer tissues sampled at two different developmental stages
(SOV, stem outer tissue sampled at the vegetative stage; SOGC stem outer tissue sampled at the "green capsule" stage)
A - 155 genes that are significantly over-expressed in SOV when compared to SOGC (cut-off: log2ratio (SOV/SOGC)>2)
gene_ID	log2ratio SOV/SOGC	GENE_INFO
GENOLIN_C58731	5.3972	lcl|genolin_c58731 222 nt
GENOLIN_C44189	4.39745	lcl|genolin_c44189 210 nt
GENOLIN_C52259	3.93715	lcl|genolin_c52259 183 nt similar to |Q9M7B7|Q9M7B7|SubName: Full=N-hydroxylating cytochrome P450; |Manihot esculenta (Cassava) (Manioc) |AA|541
GENOLIN_C34060	3.63675	lcl|genolin_c34060 243 nt
GENOLIN_C29138	3.58	lcl|genolin_c29138 450 nt similar to |X59854|X59854|L.usitatissimum gene for 5S rRNA |Linum usitatissimum (flax) |linear|706
GENOLIN_C16427	3.39785	lcl|genolin_c16427 281 nt
GENOLIN_C49703	3.39425	lcl|genolin_c49703 53 nt
GENOLIN_S58752	3.31125	lcl|genolin_s58752 92 nt
GENOLIN_C991	3.30405	lcl|genolin_c991 322 nt
GENOLIN_C18215	3.2872	lcl|genolin_c18215 480 nt
GENOLIN_C39168	3.28345	lcl|genolin_c39168 131 nt
GENOLIN_C53139	3.1646	lcl|genolin_c53139 102 nt
GENOLIN_C20136	3.1349	lcl|genolin_c20136 235 nt
GENOLIN_C52911	3.0821	lcl|genolin_c52911 311 nt
GENOLIN_C21729	3.079	lcl|genolin_c21729 297 nt similar to |AM436118|AM436118|Vitis vinifera contig VV78X172274.5, whole genome shotgun sequence. |Vitis vinifera |linear|75114
GENOLIN_C58240	3.0664	lcl|genolin_c58240 57 nt
GENOLIN_C51997	3.03995	lcl|genolin_c51997 385 nt
GENOLIN_C18849	2.9737	lcl|genolin_c18849 331 nt
GENOLIN_C55724	2.96765	lcl|genolin_c55724 235 nt
GENOLIN_C46676	2.96505	lcl|genolin_c46676 258 nt similar to |Q94RD3|Q94RD3|RecName: Full=NADH-ubiquinone oxidoreductase chain 4L; EC=1.6.5.3; |Oryza sativa (Rice) |AA|100
GENOLIN_C49701	2.9417	lcl|genolin_c49701 254 nt
GENOLIN_C36361	2.9351	lcl|genolin_c36361 305 nt
GENOLIN_C39214	2.92775	lcl|genolin_c39214 241 nt
GENOLIN_C46579	2.92675	lcl|genolin_c46579 200 nt
GENOLIN_C43917	2.9165	lcl|genolin_c43917 226 nt
GENOLIN_C37625	2.893	lcl|genolin_c37625 303 nt
GENOLIN_C33111	2.88235	lcl|genolin_c33111 471 nt highly similar to |A0FKE6|A0FKE6|SubName: Full=Chloroplast threonine deaminase 1; |Solanum lycopersicum (Tomato) (Lycopersicon esculentum) |AA|606
GENOLIN_C23129	2.8654	lcl|genolin_c23129 367 nt
GENOLIN_C17637	2.86225	lcl|genolin_c17637 246 nt
GENOLIN_C21044	2.86045	lcl|genolin_c21044 380 nt highly similar to |A9Z0X2|A9Z0X2|SubName: Full=Glycosylhydrolase 1; |Leucaena glauca (White popinac) (Leucaena leucocephala) |AA|507
GENOLIN_C40608	2.83735	lcl|genolin_c40608 228 nt highly similar to |AP006444|AP006444|Brassica napus mitochondrial DNA, complete genome. |Brassica napus (rape) |circular|221853
GENOLIN_C55353	2.8179	lcl|genolin_c55353 247 nt
GENOLIN_C56766	2.80885	lcl|genolin_c56766 78 nt
GENOLIN_C42083	2.80675	lcl|genolin_c42083 216 nt similar to |Q8H6R4|Q8H6R4|SubName: Full=Jp18; |Poncirus trifoliata (Hardy orange) |AA|201
GENOLIN_C53157	2.78555	lcl|genolin_c53157 60 nt
GENOLIN_C6385	2.7484	lcl|genolin_c6385 255 nt highly similar to |K03148|K03148|Flax 5S ribosomal RNA gene short repeat unit A. |Linum usitatissimum (flax) |linear|341
GENOLIN_C11981	2.7456	lcl|genolin_c11981 347 nt
GENOLIN_C21548	2.74285	lcl|genolin_c21548 257 nt
GENOLIN_C18411	2.6819	lcl|genolin_c18411 337 nt highly similar to |EU117376|EU117376|Manihot esculenta cultivar TME3 chloroplast, complete genome. |Manihot esculenta (cassava) |circular|161453
GENOLIN_C1193	2.68105	lcl|genolin_c1193 346 nt
GENOLIN_C16888	2.67925	lcl|genolin_c16888 209 nt
GENOLIN_C51183	2.6457	lcl|genolin_c51183 224 nt similar to |Q6J1A2|Q6J1A2|SubName: Full=Fasciclin-like AGP 2; |Populus tremula x Populus alba |AA|235
GENOLIN_C53376	2.6206	lcl|genolin_c53376 199 nt highly similar to |AM446904|AM446904|Vitis vinifera contig VV78X198877.4, whole genome shotgun sequence. |Vitis vinifera |linear|42126
GENOLIN_C16587	2.60815	lcl|genolin_c16587 377 nt
GENOLIN_C1	2.59745	lcl|genolin_c1 1018 nt highly similar to |EU117376|EU117376|Manihot esculenta cultivar TME3 chloroplast, complete genome. |Manihot esculenta (cassava) |circular|161453
GENOLIN_C13354	2.57965	lcl|genolin_c13354 1283 nt
GENOLIN_C52032	2.5782	lcl|genolin_c52032 222 nt
GENOLIN_C28649	2.5759	lcl|genolin_c28649 212 nt
GENOLIN_C6312	2.56015	lcl|genolin_c6312 1223 nt highly similar to |Q43872|Q43872|RecName: Full=Peroxidase 64; Short=Atperox P64; EC=1.11.1.7; AltName: Full=PRXR4; AltName: Full=ATP17a; Flags: Precursor; |Arabidopsis thaliana (Mouse-ear cress) |AA|317
GENOLIN_C43205	2.559	lcl|genolin_c43205 216 nt
GENOLIN_C10660	2.5574	lcl|genolin_c10660 712 nt highly similar to |B2ZF65|B2ZF65|SubName: Full=Raffionse synthase 3; |Glycine max (Soybean) |AA|758
GENOLIN_C35721	2.55255	lcl|genolin_c35721 545 nt highly similar to |A1DR78|A1DR78|SubName: Full=DNA-binding protein; Flags: Fragment; |Catharanthus roseus (Madagascar periwinkle) (Vinca rosea) |AA|263
GENOLIN_C55244	2.5428	lcl|genolin_c55244 85 nt
GENOLIN_C26663	2.5226	lcl|genolin_c26663 359 nt
GENOLIN_C31031	2.5205	lcl|genolin_c31031 254 nt
GENOLIN_C21863	2.51845	lcl|genolin_c21863 355 nt similar to |Q0DIB3|Q0DIB3|SubName: Full=Os05g0402900 protein; |Oryza sativa subsp japonica (Rice) |AA|437
GENOLIN_C36878	2.5165	lcl|genolin_c36878 294 nt
GENOLIN_C25819	2.50615	lcl|genolin_c25819 560 nt similar to |Q2L989|Q2L989|SubName: Full=Putative DnaJ protein; |Camellia sinensis (Tea) |AA|159
GENOLIN_C35144	2.4974	lcl|genolin_c35144 387 nt
GENOLIN_C43488	2.4834	lcl|genolin_c43488 212 nt
GENOLIN_C12598	2.4833	lcl|genolin_c12598 909 nt similar to |AY491975|AY491975|Agave americana GSDL-motif lipase (AEL) mRNA, AEL1 allele, complete cds. |Agave americana |linear|1438
GENOLIN_C47456	2.4679	lcl|genolin_c47456 417 nt
GENOLIN_C43704	2.44	lcl|genolin_c43704 214 nt
GENOLIN_C41157	2.43565	lcl|genolin_c41157 233 nt
GENOLIN_C9904	2.43355	lcl|genolin_c9904 630 nt highly similar to |O82047|O82047|SubName: Full=PRIB5 protein; Flags: Fragment; |Ribes nigrum (European black currant) |AA|258
GENOLIN_C31042	2.4257	lcl|genolin_c31042 252 nt
GENOLIN_C29923	2.42325	lcl|genolin_c29923 323 nt
GENOLIN_C44784	2.3876	lcl|genolin_c44784 235 nt highly similar to |Y08501|Y08501|Arabidopsis thaliana mitochondrial genome |Arabidopsis thaliana (thale cress) |circular|366924
GENOLIN_C5081	2.3844	lcl|genolin_c5081 243 nt
GENOLIN_C20506	2.38385	lcl|genolin_c20506 139 nt
GENOLIN_C40594	2.38355	lcl|genolin_c40594 398 nt highly similar to |AM485932|AM485932|Vitis vinifera contig VV78X188914.23, whole genome shotgun sequence. |Vitis vinifera |linear|4551
GENOLIN_C11517	2.38305	lcl|genolin_c11517 534 nt highly similar to |Q0VH86|Q0VH86|SubName: Full=3-ketoacyl-CoA reductase 3; |Gossypium hirsutum (Upland cotton) (Gossypium mexicanum) |AA|328
GENOLIN_C504	2.3745	lcl|genolin_c504 1093 nt highly similar to |A8IXD7|A8IXD7|SubName: Full=Pollen coat protein; |Brassica campestris (Field mustard) |AA|192
GENOLIN_C30914	2.3736	lcl|genolin_c30914 200 nt similar to |Q93VG3|Q93VG3|SubName: Full=AT5g19120/T24G5_20; |Arabidopsis thaliana (Mouse-ear cress) |AA|386
GENOLIN_C13182	2.35755	lcl|genolin_c13182 268 nt
GENOLIN_C42642	2.3346	lcl|genolin_c42642 284 nt highly similar to |Q5U6A4|Q5U6A4|SubName: Full=Sec independent translocation; |Beta vulgaris subsp vulgaris |AA|262
GENOLIN_C46793	2.3344	lcl|genolin_c46793 208 nt
GENOLIN_C32694	2.3342	lcl|genolin_c32694 221 nt
GENOLIN_C40650	2.3205	lcl|genolin_c40650 256 nt
GENOLIN_C55222	2.3202	lcl|genolin_c55222 97 nt
GENOLIN_C10340	2.3161	lcl|genolin_c10340 811 nt
GENOLIN_C1364	2.30025	lcl|genolin_c1364 777 nt similar to |Q39807|Q39807|SubName: Full=Protease inhibitor; |Glycine max (Soybean) |AA|79
GENOLIN_C20696	2.3	lcl|genolin_c20696 265 nt
GENOLIN_C43484	2.29805	lcl|genolin_c43484 216 nt
GENOLIN_C38997	2.29425	lcl|genolin_c38997 400 nt highly similar to |AM449820|AM449820|Vitis vinifera contig VV78X261143.39, whole genome shotgun sequence. |Vitis vinifera |linear|10735
GENOLIN_C8845	2.2941	lcl|genolin_c8845 226 nt
GENOLIN_C43472	2.2915	lcl|genolin_c43472 204 nt
GENOLIN_C79	2.29005	lcl|genolin_c79 983 nt highly similar to |FJ011344|FJ011344|Hesperolinon spergulinum voucher 12-5-A3 trnL-trnF intergenic spacer, partial sequence; chloroplast. |Hesperolinon spergulinum |linear|968
GENOLIN_C14715	2.2865	lcl|genolin_c14715 223 nt
GENOLIN_C17931	2.2818	lcl|genolin_c17931 480 nt
GENOLIN_C41999	2.2815	lcl|genolin_c41999 302 nt
GENOLIN_C18320	2.2788	lcl|genolin_c18320 632 nt highly similar to |B0LUS3|B0LUS3|SubName: Full=Transcription factor; |Glycine max (Soybean) |AA|317
GENOLIN_C6820	2.2755	lcl|genolin_c6820 1527 nt highly similar to |A4ZYQ7|A4ZYQ7|SubName: Full=Secondary wall-associated glycosyltransferase family 8D; |Populus tremula x Populus alba |AA|533
GENOLIN_C46946	2.26885	lcl|genolin_c46946 264 nt
GENOLIN_C42893	2.24995	lcl|genolin_c42893 250 nt
GENOLIN_C58147	2.2481	lcl|genolin_c58147 207 nt
GENOLIN_C41073	2.2464	lcl|genolin_c41073 227 nt
GENOLIN_C30531	2.23845	lcl|genolin_c30531 404 nt
GENOLIN_C45092	2.2365	lcl|genolin_c45092 189 nt
GENOLIN_C29144	2.23465	lcl|genolin_c29144 253 nt
GENOLIN_C52555	2.22865	lcl|genolin_c52555 287 nt highly similar to |AP008982|AP008982|Triticum aestivum mitochondrial DNA, complete genome. |Triticum aestivum (bread wheat) |circular|452528
GENOLIN_C44241	2.2195	lcl|genolin_c44241 281 nt highly similar to |Q06BI6|Q06BI6|SubName: Full=Xyloglucan endotransglucosylase/hydrolase 1; |Cucumis melo (Muskmelon) |AA|290
GENOLIN_C24876	2.21925	lcl|genolin_c24876 361 nt
GENOLIN_C33611	2.2153	lcl|genolin_c33611 382 nt
GENOLIN_C35600	2.20695	lcl|genolin_c35600 246 nt
GENOLIN_C42555	2.2024	lcl|genolin_c42555 219 nt
GENOLIN_C33321	2.19935	lcl|genolin_c33321 203 nt
GENOLIN_C48743	2.1937	lcl|genolin_c48743 165 nt
GENOLIN_C41902	2.1917	lcl|genolin_c41902 221 nt
GENOLIN_C56242	2.18475	lcl|genolin_c56242 93 nt
GENOLIN_C11613	2.1828	lcl|genolin_c11613 535 nt
GENOLIN_C35624	2.17295	lcl|genolin_c35624 326 nt
GENOLIN_C15550	2.1727	lcl|genolin_c15550 556 nt
GENOLIN_C31544	2.1724	lcl|genolin_c31544 200 nt highly similar to |Q2VSX1|Q2VSX1|SubName: Full=Putative phenylalanine ammonia lyase; Flags: Fragment; |Linum usitatissimum (Flax) (Linseed) |AA|220
GENOLIN_C35997	2.171	lcl|genolin_c35997 503 nt similar to |AC183495|AC183495|Brassica oleracea Contig A, complete sequence. |Brassica oleracea |linear|356505
GENOLIN_C52168	2.16805	lcl|genolin_c52168 365 nt
GENOLIN_C25292	2.1675	lcl|genolin_c25292 622 nt
GENOLIN_C41538	2.16495	lcl|genolin_c41538 220 nt
GENOLIN_C3025	2.1625	lcl|genolin_c3025 724 nt highly similar to |Q6T6I9|Q6T6I9|SubName: Full=ELIP; |Brassica rapa subsp pekinensis (Chinese cabbage) |AA|194
GENOLIN_C37963	2.16095	lcl|genolin_c37963 257 nt
GENOLIN_C25258	2.15215	lcl|genolin_c25258 326 nt
GENOLIN_C37539	2.1485	lcl|genolin_c37539 598 nt highly similar to |Q693D7|Q693D7|SubName: Full=Laccase-like multicopper oxidase 61; EC=1.10.3.2; Flags: Fragment; |Arabis procurrens (Running rock-cress) |AA|224
GENOLIN_C38380	2.14225	lcl|genolin_c38380 260 nt highly similar to |AM446904|AM446904|Vitis vinifera contig VV78X198877.4, whole genome shotgun sequence. |Vitis vinifera |linear|42126
GENOLIN_C31009	2.14145	lcl|genolin_c31009 200 nt
GENOLIN_C20266	2.1409	lcl|genolin_c20266 822 nt highly similar to |AM474220|AM474220|Vitis vinifera contig VV78X071725.1, whole genome shotgun sequence. |Vitis vinifera |linear|2551
GENOLIN_C55808	2.13935	lcl|genolin_c55808 232 nt
GENOLIN_C8494	2.13695	lcl|genolin_c8494 261 nt highly similar to |EU431223|EU431223|Carica papaya chloroplast, complete genome. |Carica papaya (papaya) |circular|160100
GENOLIN_C24788	2.13125	lcl|genolin_c24788 260 nt highly similar to |Q5JN06|Q5JN06|SubName: Full=Integral membrane protein-like; |Oryza sativa subsp japonica (Rice) |AA|477
GENOLIN_C58071	2.12785	lcl|genolin_c58071 55 nt
GENOLIN_C50069	2.1143	lcl|genolin_c50069 167 nt
GENOLIN_C51492	2.11205	lcl|genolin_c51492 368 nt similar to |Q39176|Q39176|SubName: Full=PEARLI 1 protein (AT4g12480/T1P17_70); |Arabidopsis thaliana (Mouse-ear cress) |AA|168
GENOLIN_C48251	2.1046	lcl|genolin_c48251 233 nt
GENOLIN_C40341	2.0957	lcl|genolin_c40341 253 nt
GENOLIN_C59350	2.09475	lcl|genolin_c59350 540 nt highly similar to |Q43872|Q43872|RecName: Full=Peroxidase 64; Short=Atperox P64; EC=1.11.1.7; AltName: Full=PRXR4; AltName: Full=ATP17a; Flags: Precursor; |Arabidopsis thaliana (Mouse-ear cress) |AA|317
GENOLIN_C48094	2.094	lcl|genolin_c48094 250 nt
GENOLIN_C5939	2.0938	lcl|genolin_c5939 827 nt highly similar to |Q93XM0|Q93XM0|SubName: Full=Xyloglucan endo-transglycosylase; |Carica papaya (Papaya) |AA|297
GENOLIN_C30055	2.09055	lcl|genolin_c30055 206 nt
GENOLIN_C6566	2.085	lcl|genolin_c6566 236 nt
GENOLIN_C2587	2.0815	lcl|genolin_c2587 527 nt
GENOLIN_C20496	2.07765	lcl|genolin_c20496 430 nt highly similar to |EU563370|EU563370|Olea europaea cultivar Bianchera PSII component (psbJ) gene, partial cds; psbJ-psbL intergenic spacer, complete sequence; PSII L protein (psbL) gene, complete cds; psbL-psbF intergenic spacer,
GENOLIN_C49671	2.06525	lcl|genolin_c49671 273 nt
GENOLIN_C26994	2.064	lcl|genolin_c26994 239 nt
GENOLIN_C57288	2.0574	lcl|genolin_c57288 197 nt
GENOLIN_C59392	2.05665	lcl|genolin_c59392 480 nt highly similar to |Q9LFB5|Q9LFB5|SubName: Full=Anthranilate N-benzoyltransferase-like protein (AT5g01210/F7J8_190); |Arabidopsis thaliana (Mouse-ear cress) |AA|475
GENOLIN_C12695	2.0533	lcl|genolin_c12695 671 nt
GENOLIN_C43474	2.0485	lcl|genolin_c43474 205 nt
GENOLIN_C34505	2.04655	lcl|genolin_c34505 263 nt
GENOLIN_C16839	2.0309	lcl|genolin_c16839 275 nt
GENOLIN_C24865	2.022	lcl|genolin_c24865 1176 nt highly similar to |B1NWJ3|B1NWJ3|RecName: Full=Protein ycf2; |Manihot esculenta (Cassava) (Manioc) |AA|2312
GENOLIN_C779	2.0213	lcl|genolin_c779 917 nt highly similar to |Q9AXU0|Q9AXU0|SubName: Full=Major latex-like protein; |Prunus persica (Peach) |AA|156
GENOLIN_C8380	2.01755	lcl|genolin_c8380 210 nt
GENOLIN_C35063	2.01355	lcl|genolin_c35063 220 nt
GENOLIN_C39979	2.01185	lcl|genolin_c39979 515 nt similar to |Q9FWX2|Q9FWX2|SubName: Full=T28K15.1 protein; |Arabidopsis thaliana (Mouse-ear cress) |AA|409
GENOLIN_C37406	2.00855	lcl|genolin_c37406 744 nt
GENOLIN_C5843	2.00655	lcl|genolin_c5843 502 nt highly similar to |B1NWE2|B1NWE2|RecName: Full=DNA-directed RNA polymerase; EC=2.7.7.6; |Manihot esculenta (Cassava) (Manioc) |AA|1070
Gene ontology analysis using Blast2GO v2.4.4.4 (http://www.blast2go.org/home)
Only the Biological process category (level 3) is represented
B - 50 genes that are significantly over-expressed in SOGC when compared to SOV (cut-off: log2ratio (SOV/SOGC)<-2)
gene_ID	log2ratio SOV/SOGC	GENE_INFO
GENOLIN_C32501	-5.06965	lcl|genolin_c32501 402 nt
GENOLIN_C184	-3.5524	lcl|genolin_c184 1401 nt
GENOLIN_C29100	-3.4424	lcl|genolin_c29100 494 nt
GENOLIN_C44078	-3.3401	lcl|genolin_c44078 109 nt highly similar to |AP006444|AP006444|Brassica napus mitochondrial DNA, complete genome. |Brassica napus (rape) |circular|221853
GENOLIN_C14606	-3.23505	lcl|genolin_c14606 728 nt
GENOLIN_C13118	-3.17225	lcl|genolin_c13118 421 nt
GENOLIN_C59339	-3.06135	lcl|genolin_c59339 398 nt
GENOLIN_C53232	-3.06075	lcl|genolin_c53232 220 nt similar to |Q9LNG1|Q9LNG1|SubName: Full=F21D18.20; |Arabidopsis thaliana (Mouse-ear cress) |AA|488
GENOLIN_C29315	-2.84365	lcl|genolin_c29315 284 nt
GENOLIN_C58913	-2.83625	lcl|genolin_c58913 283 nt highly similar to |Q9AVH2|Q9AVH2|SubName: Full=Putative senescence-associated protein; Flags: Fragment; |Pisum sativum (Garden pea) |AA|282
GENOLIN_C943	-2.83285	lcl|genolin_c943 672 nt
GENOLIN_C29259	-2.7659	lcl|genolin_c29259 233 nt
GENOLIN_C11956	-2.7201	lcl|genolin_c11956 572 nt
GENOLIN_C48483	-2.68225	lcl|genolin_c48483 232 nt
GENOLIN_C2757	-2.628	lcl|genolin_c2757 2787 nt similar to |A1XLF0|A1XLF0|SubName: Full=Apple fruit acidity-related protein; |Malus domestica (Apple) (Malus sylvestris) |AA|1129
GENOLIN_C36529	-2.5876	lcl|genolin_c36529 407 nt
GENOLIN_C17694	-2.5771	lcl|genolin_c17694 1381 nt highly similar to |Q8LBY2|Q8LBY2|SubName: Full=Cytochrome p450 (CYP78A9); |Arabidopsis thaliana (Mouse-ear cress) |AA|534
GENOLIN_C9	-2.5684	lcl|genolin_c9 2152 nt highly similar to |Q0IMZ2|Q0IMZ2|SubName: Full=Os12g0525300 protein; |Oryza sativa subsp japonica (Rice) |AA|433
GENOLIN_C29564	-2.53585	lcl|genolin_c29564 224 nt similar to |Q6I666|Q6I666|SubName: Full=Cytochrome P450 like_TBP; |Citrullus lanatus (Watermelon) (Citrullus vulgaris) |AA|80
GENOLIN_C58664	-2.5176	lcl|genolin_c58664 225 nt highly similar to |AF194001|AF194001|Crossosoma bigelovii small subunit ribosomal RNA (mtSSU) gene, partial sequence; mitochondrial gene for mitochondrial product. |Crossosoma bigelovii |linear|1870
GENOLIN_C3356	-2.5175	lcl|genolin_c3356 1745 nt
GENOLIN_C58334	-2.50525	lcl|genolin_c58334 206 nt
GENOLIN_C48289	-2.47765	lcl|genolin_c48289 172 nt
GENOLIN_C46202	-2.44905	lcl|genolin_c46202 343 nt highly similar to |L24401|L24401|Linum perenne L. 18S ribosomal RNA (18S rRNA) gene, 5' end. |Linum perenne |linear|1746
GENOLIN_C27493	-2.40245	lcl|genolin_c27493 322 nt
GENOLIN_C26069	-2.39025	lcl|genolin_c26069 599 nt
GENOLIN_C51843	-2.36395	lcl|genolin_c51843 343 nt
GENOLIN_C21162	-2.3272	lcl|genolin_c21162 220 nt highly similar to |DQ008727|DQ008727|Sabia sp. Qiu 91025 small subunit ribosomal RNA gene, partial sequence; mitochondrial. |Sabia sp Qiu 91025 |linear|1887
GENOLIN_C17543	-2.27685	lcl|genolin_c17543 558 nt similar to |Q0IMZ2|Q0IMZ2|SubName: Full=Os12g0525300 protein; |Oryza sativa subsp japonica (Rice) |AA|433
GENOLIN_C24066	-2.25445	lcl|genolin_c24066 423 nt
GENOLIN_C31864	-2.24715	lcl|genolin_c31864 641 nt
GENOLIN_C33741	-2.19325	lcl|genolin_c33741 369 nt
GENOLIN_C57562	-2.19035	lcl|genolin_c57562 274 nt
GENOLIN_C17246	-2.1881	lcl|genolin_c17246 215 nt
GENOLIN_C38954	-2.16515	lcl|genolin_c38954 292 nt highly similar to |P05500|P05500|RecName: Full=ATP synthase subunit a; AltName: Full=F-ATPase protein 6; |Oenothera bertiana (Bertero's evening primrose) |AA|281
GENOLIN_C42980	-2.14855	lcl|genolin_c42980 208 nt highly similar to |X05910|X05910|Citrus limon cistron for 26S ribosomal RNA |Citrus limon |linear|3393
GENOLIN_C53543	-2.14745	lcl|genolin_c53543 329 nt
GENOLIN_C8232	-2.1404	lcl|genolin_c8232 1022 nt
GENOLIN_C54042	-2.1185	lcl|genolin_c54042 429 nt highly similar to |X61277|X61277|O.berteriana mitochondrial 18S rRNA & 5S rRNA genes |Oenothera berteroana |linear|2930
GENOLIN_C40030	-2.08325	lcl|genolin_c40030 276 nt highly similar to |AM476761|AM476761|Vitis vinifera contig VV78X102785.4, whole genome shotgun sequence. |Vitis vinifera |linear|29940
GENOLIN_C12660	-2.0656	lcl|genolin_c12660 585 nt highly similar to |Q9FH08|Q9FH08|SubName: Full=Similarity to tetracycline transporter protein; |Arabidopsis thaliana (Mouse-ear cress) |AA|204
GENOLIN_C44081	-2.05975	lcl|genolin_c44081 257 nt highly similar to |EF207455|EF207455|Rhodoleia championii inverted repeat B, partial sequence; chloroplast. |Rhodoleia championii |linear|26002
GENOLIN_C6541	-2.0542	lcl|genolin_c6541 1389 nt highly similar to |Q8W033|Q8W033|RecName: Full=Aldehyde dehydrogenase family 3 member I1, chloroplastic; Short=AtALDH3; EC=1.2.1.3; Flags: Precursor; |Arabidopsis thaliana (Mouse-ear cress) |AA|550
GENOLIN_C43654	-2.04595	lcl|genolin_c43654 204 nt similar to |Q6I666|Q6I666|SubName: Full=Cytochrome P450 like_TBP; |Citrullus lanatus (Watermelon) (Citrullus vulgaris) |AA|80
GENOLIN_C17253	-2.039	lcl|genolin_c17253 625 nt similar to |Q5W7C9|Q5W7C9|SubName: Full=Unknow protein; |Oryza sativa subsp japonica (Rice) |AA|265
GENOLIN_C46415	-2.038	lcl|genolin_c46415 242 nt
GENOLIN_C40353	-2.02145	lcl|genolin_c40353 240 nt
GENOLIN_C27363	-2.01695	lcl|genolin_c27363 245 nt
GENOLIN_C29317	-2.00555	lcl|genolin_c29317 322 nt
GENOLIN_C26031	-2.0022	lcl|genolin_c26031 343 nt highly similar to |Q6YSJ7|Q6YSJ7|SubName: Full=NADH dehydrogenase subunit 7; |Brassica napus (Rape) |AA|394
Gene ontology analysis using Blast2GO v2.4.4.4 (http://www.blast2go.org/home)
Only the Biological process category (level 3) is represented
