# Supplementary material for: Development and validation of a flax (Linum usitatissimum L.) gene expression oligo microarray
Source: BMC Genomics. 2010 Oct 21;11:592. doi: 10.1186/1471-2164-11-592 (PMC3091737; doi:10.1186/1471-2164-11-592)
Supplement: Additional file 2 — Analyses of differential gene expression (selected functional groups) between stem inner tissues and stem outer tissues sampled at vegetative and green capsule stages. Lists of differentially expressed genes (selected functional groups only) for i) stem inner vegetative (SIV) vs stem outer vegetative (SOV), ii) stem inner green capsule (SIGC) vs stem outer green capsule (SOGC), iii) stem inner vegetative (SIV) vs stem inner green capsule (SIGC), iv) stem outer vegetative (SOV) vs stem outer green capsule (SOGC). Lists of differentially expressed genes and GO analyses (biological processes) for i) stem inner vegetative (SIV) vs stem outer vegetative (SOV), ii) stem inner green capsule (SIGC) vs stem outer green capsule (SOGC), iii) stem inner vegetative (SIV) vs stem inner green capsule (SIGC), iv) stem outer vegetative (SOV) vs stem outer green capsule (SOGC). [file 1471-2164-11-592-S2.XLS]

## Sheet: SIV vs SOV
Analysis of differential gene expression (selected functional groups) between stem inner tissue and stem outer tissue sampled at the vegetative stage
(SIV, stem inner tissue sampled at the vegetative stage; SOV stem outer tissue sampled at the vegetative stage)
A - 60 genes related to cell wall biosynthesis, secondary metabolism and xylem identity that are significantly over-expressed in SIV when compared to SOV (cut-off: log2ratio (SIV/SOV)>2)
Process	SEQ_ID	log2ratio SIV/SOV	GENE_INFO
Cellulose	GENOLIN_C4754	2.61135	lcl|genolin_c4754 1291 nt highly similar to |Q9LFW3|Q9LFW3|RecName: Full=COBRA-like protein 4; Flags: Precursor; |Arabidopsis thaliana (Mouse-ear cress) |AA|431
Cellulose	GENOLIN_C41437	2.42955	lcl|genolin_c41437 221 nt highly similar to |Q9LFW3|Q9LFW3|RecName: Full=COBRA-like protein 4; Flags: Precursor; |Arabidopsis thaliana (Mouse-ear cress) |AA|431
Cellulose	GENOLIN_C2422	2.17415	lcl|genolin_c2422 3519 nt highly similar to |Q8GSW2|Q8GSW2|SubName: Full=Cellulose synthase; |Populus tremuloides (Quaking aspen) |AA|1032
Cytoskeleton	GENOLIN_C23848	2.97865	lcl|genolin_c23848 578 nt highly similar to |A5X7Z1|A5X7Z1|SubName: Full=Microtubule-associated protein; |Populus tremula x Populus tremuloides |AA|176
Cytoskeleton	GENOLIN_C8608	2.8022	lcl|genolin_c8608 705 nt highly similar to |A5X7Z1|A5X7Z1|SubName: Full=Microtubule-associated protein; |Populus tremula x Populus tremuloides |AA|176
Cytoskeleton	GENOLIN_C13238	2.64785	lcl|genolin_c13238 1272 nt highly similar to |Q84VU1|Q84VU1|SubName: Full=65kD microtubule associated protein; |Daucus carota (Carrot) |AA|576
Lignan	GENOLIN_C2534	3.6824	lcl|genolin_c2534 949 nt highly similar to |A3R052|A3R052|SubName: Full=Pinoresinol-lariciresinol reductase; |Linum perenne (Perennial flax) |AA|314
Lignan	GENOLIN_C3993	3.5245	lcl|genolin_c3993 976 nt highly similar to |Q4R0I0|Q4R0I0|SubName: Full=Pinoresinol-lariciresinol reductase; |Linum album |AA|326
Lignan	GENOLIN_C1251	3.076	lcl|genolin_c1251 1039 nt highly similar to |A3R052|A3R052|SubName: Full=Pinoresinol-lariciresinol reductase; |Linum perenne (Perennial flax) |AA|314
Lignan	GENOLIN_C35306	2.7566	lcl|genolin_c35306 1129 nt highly similar to |B5L528|B5L528|SubName: Full=Phenylcoumaran benzylic ether reductase 1; |Linum strictum subsp corymbulosum |AA|305
Lignin	GENOLIN_C3107	3.54805	lcl|genolin_c3107 2093 nt highly similar to |O80434|O80434|RecName: Full=Laccase-4; EC=1.10.3.2; AltName: Full=Benzenediol:oxygen oxidoreductase 4; AltName: Full=Urishiol oxidase 4; AltName: Full=Diphenol oxidase 4; AltName: Full=Protein IRREGULAR XYLEM 1
Lignin	GENOLIN_C3323	3.47575	lcl|genolin_c3323 1969 nt highly similar to |Q9ZQW3|Q9ZQW3|SubName: Full=Laccase; EC=1.10.3.2; |Populus trichocarpa (Western balsam poplar) (Populus balsamifera subsp trichocarpa) |AA|555
Lignin	GENOLIN_C772	3.02535	lcl|genolin_c772 1816 nt highly similar to |B2Z6Q4|B2Z6Q4|SubName: Full=Ferulate 5-hydroxylase; |Populus trichocarpa (Western balsam poplar) (Populus balsamifera subsp trichocarpa) |AA|513
Lignin	GENOLIN_C17032	2.9207	lcl|genolin_c17032 582 nt highly similar to |Q9ZQW5|Q9ZQW5|SubName: Full=Laccase; EC=1.10.3.2; Flags: Fragment; |Populus trichocarpa (Western balsam poplar) (Populus balsamifera subsp trichocarpa) |AA|407
Lignin	GENOLIN_C111	2.8377	lcl|genolin_c111 1781 nt highly similar to |Q069K3|Q069K3|RecName: Full=S-adenosylmethionine synthetase; EC=2.5.1.6; |Nicotiana suaveolens |AA|390
Lignin	GENOLIN_C6075	2.7771	lcl|genolin_c6075 941 nt highly similar to |Q9ZQW5|Q9ZQW5|SubName: Full=Laccase; EC=1.10.3.2; Flags: Fragment; |Populus trichocarpa (Western balsam poplar) (Populus balsamifera subsp trichocarpa) |AA|407
Lignin	GENOLIN_C180	2.76985	lcl|genolin_c180 2007 nt highly similar to |Q069K3|Q069K3|RecName: Full=S-adenosylmethionine synthetase; EC=2.5.1.6; |Nicotiana suaveolens |AA|390
Lignin	GENOLIN_C17728	2.64965	lcl|genolin_c17728 777 nt highly similar to |A3F8V0|A3F8V0|SubName: Full=Blue copper-like protein; |Gossypium hirsutum (Upland cotton) (Gossypium mexicanum) |AA|175
Lignin	GENOLIN_C4333	2.625	lcl|genolin_c4333 1888 nt highly similar to |Q8VZA1|Q8VZA1|RecName: Full=Laccase-11; EC=1.10.3.2; AltName: Full=Benzenediol:oxygen oxidoreductase 11; AltName: Full=Urishiol oxidase 11; AltName: Full=Diphenol oxidase 11; Flags: Precursor; |Arabidopsis thal
Lignin	GENOLIN_C11079	2.57745	lcl|genolin_c11079 1655 nt highly similar to |B2Z6P5|B2Z6P5|SubName: Full=Trans-cinnamate 4-hydroxylase; |Populus trichocarpa (Western balsam poplar) (Populus balsamifera subsp trichocarpa) |AA|537
Lignin	GENOLIN_C4612	2.47175	lcl|genolin_c4612 695 nt highly similar to |Q9ZQW2|Q9ZQW2|SubName: Full=Laccase; EC=1.10.3.2; |Populus trichocarpa (Western balsam poplar) (Populus balsamifera subsp trichocarpa) |AA|580
Lignin	GENOLIN_C43463	2.4026	lcl|genolin_c43463 212 nt similar to |A7PQS0|A7PQS0|RecName: Full=S-adenosylmethionine synthetase; EC=2.5.1.6; |Vitis vinifera (Grape) |AA|391
Lignin	GENOLIN_C3505	2.39195	lcl|genolin_c3505 1173 nt highly similar to |Q9ZQW5|Q9ZQW5|SubName: Full=Laccase; EC=1.10.3.2; Flags: Fragment; |Populus trichocarpa (Western balsam poplar) (Populus balsamifera subsp trichocarpa) |AA|407
Lignin	GENOLIN_C8865	2.36525	lcl|genolin_c8865 1404 nt highly similar to |Q4JL28|Q4JL28|SubName: Full=4-coumarate:CoA ligase; |Populus tomentosa (Chinese white poplar) |AA|536
Lignin	GENOLIN_C25634	2.2555	lcl|genolin_c25634 358 nt highly similar to |Q8LED5|Q8LED5|SubName: Full=Blue copper protein, putative; |Arabidopsis thaliana (Mouse-ear cress) |AA|172
Lignin	GENOLIN_C5820	2.253	lcl|genolin_c5820 1887 nt highly similar to |B2Z6P3|B2Z6P3|SubName: Full=Coumaroyl 3-hydroxylase; |Populus trichocarpa (Western balsam poplar) (Populus balsamifera subsp trichocarpa) |AA|508
Lignin	GENOLIN_C2456	2.24085	lcl|genolin_c2456 1566 nt highly similar to |Q1HGA8|Q1HGA8|SubName: Full=Putative cinnamyl alcohol dehydrogenase; |Linum usitatissimum (Flax) (Linseed) |AA|358
Lignin	GENOLIN_C33728	2.21305	lcl|genolin_c33728 663 nt highly similar to |Q6UD65|Q6UD65|SubName: Full=Phenylalanine ammonia lyase; EC=4.3.1.5; |Populus jackii (Balm of Gilead) (Populus trichocarpa x Populus deltoides) |AA|711
Lignin	GENOLIN_C629	2.1276	lcl|genolin_c629 1514 nt highly similar to |P46484|P46484|RecName: Full=Caffeic acid 3-O-methyltransferase; EC=2.1.1.68; AltName: Full=S-adenosysl-L-methionine:caffeic acid 3-O-methyltransferase; Short=CAOMT; Short=COMT; |Eucalyptus gunnii (Cider tree) |A
Lignin	GENOLIN_C680	2.12335	lcl|genolin_c680 1955 nt highly similar to |Q4JL28|Q4JL28|SubName: Full=4-coumarate:CoA ligase; |Populus tomentosa (Chinese white poplar) |AA|536
Lignin	GENOLIN_C9414	2.11165	lcl|genolin_c9414 605 nt highly similar to |Q8L4Y3|Q8L4Y3|SubName: Full=Diphenol oxidase laccase; |Glycine max (Soybean) |AA|589
Lignin	GENOLIN_C775	2.11035	lcl|genolin_c775 738 nt highly similar to |Q8LED5|Q8LED5|SubName: Full=Blue copper protein, putative; |Arabidopsis thaliana (Mouse-ear cress) |AA|172
Lignin	GENOLIN_C247	2.0406	lcl|genolin_c247 2426 nt highly similar to |B2Z6R2|B2Z6R2|SubName: Full=Phenylalanine ammonia-lyase; |Populus trichocarpa (Western balsam poplar) (Populus balsamifera subsp trichocarpa) |AA|711
Lignin	GENOLIN_C5187	2.04	lcl|genolin_c5187 956 nt highly similar to |B2Z6R2|B2Z6R2|SubName: Full=Phenylalanine ammonia-lyase; |Populus trichocarpa (Western balsam poplar) (Populus balsamifera subsp trichocarpa) |AA|711
Lignin	GENOLIN_C395	2.0014	lcl|genolin_c395 1207 nt highly similar to |B5LZY1|B5LZY1|SubName: Full=Caffeoyl-CoA 3-O-methyltransferase; |Linum usitatissimum (Flax) (Linseed) |AA|247
Lignin (H202)	GENOLIN_C4623	2.44985	lcl|genolin_c4623 1219 nt highly similar to |Q9ATZ1|Q9ATZ1|SubName: Full=Germin-like protein; |Linum usitatissimum (Flax) (Linseed) |AA|212
Lignin (H2O2)	GENOLIN_C2113	3.4727	lcl|genolin_c2113 874 nt highly similar to |Q9FLT3|Q9FLT3|RecName: Full=Germin-like protein subfamily 3 member 4; Flags: Precursor; |Arabidopsis thaliana (Mouse-ear cress) |AA|210
Lignin (H2O2)	GENOLIN_C54029	2.17275	lcl|genolin_c54029 344 nt similar to |Q9ATZ1|Q9ATZ1|SubName: Full=Germin-like protein; |Linum usitatissimum (Flax) (Linseed) |AA|212
polysaccharide BS	GENOLIN_C3061	3.5317	lcl|genolin_c3061 1438 nt highly similar to |Q5BMA0|Q5BMA0|SubName: Full=Secondary cell wall-related glycosyltransferase family 47; |Populus tremula x Populus tremuloides |AA|412
Polysaccharide BS	GENOLIN_C6820	3.3126	lcl|genolin_c6820 1527 nt highly similar to |A4ZYQ7|A4ZYQ7|SubName: Full=Secondary wall-associated glycosyltransferase family 8D; |Populus tremula x Populus alba |AA|533
Polysaccharide BS	GENOLIN_C7526	3.1013	lcl|genolin_c7526 1132 nt highly similar to |A4ZYQ7|A4ZYQ7|SubName: Full=Secondary wall-associated glycosyltransferase family 8D; |Populus tremula x Populus alba |AA|533
Polysaccharide BS	GENOLIN_C25760	3.00105	lcl|genolin_c25760 578 nt highly similar to |Q5BMA3|Q5BMA3|SubName: Full=Secondary cell wall-related glycosyltransferase family 8; |Populus tremula x Populus tremuloides |AA|636
Polysaccharide BS	GENOLIN_C38101	2.42925	lcl|genolin_c38101 263 nt highly similar to |Q5BM98|Q5BM98|SubName: Full=Secondary cell wall-related glycosyltransferase family 47; |Populus tremula x Populus tremuloides |AA|442
Polysaccharide BS	GENOLIN_C1284	2.38905	lcl|genolin_c1284 820 nt highly similar to |Q5BMA0|Q5BMA0|SubName: Full=Secondary cell wall-related glycosyltransferase family 47; |Populus tremula x Populus tremuloides |AA|412
Polysaccharide BS	GENOLIN_C21295	2.3318	lcl|genolin_c21295 424 nt highly similar to |A4F1R9|A4F1R9|SubName: Full=Putative glycosyltransferase; |Clitoria ternatea (Butterfly pea) |AA|479
Polysaccharide BS	GENOLIN_C29107	2.31695	lcl|genolin_c29107 766 nt highly similar to |Q6V9S8|Q6V9S8|SubName: Full=Glycuronosyltransferase-like protein; |Gossypium hirsutum (Upland cotton) (Gossypium mexicanum) |AA|368
Polysaccharide BS	GENOLIN_C21188	2.15105	lcl|genolin_c21188 370 nt highly similar to |Q50HU9|Q50HU9|SubName: Full=Glycosyltransferase; |Medicago truncatula (Barrel medic) |AA|504
Remodelling	GENOLIN_C2876	3.5878	lcl|genolin_c2876 1166 nt highly similar to |Q9LZV3|Q9LZV3|RecName: Full=Mannan endo-1,4-beta-mannosidase 6; EC=3.2.1.78; AltName: Full=Beta-mannanase 6; AltName: Full=Endo-beta-1,4-mannanase 6; Short=AtMAN6; Flags: Precursor; |Arabidopsis thaliana (Mouse
Remodelling	GENOLIN_C3986	3.0315	lcl|genolin_c3986 618 nt highly similar to |Q9LZV3|Q9LZV3|RecName: Full=Mannan endo-1,4-beta-mannosidase 6; EC=3.2.1.78; AltName: Full=Beta-mannanase 6; AltName: Full=Endo-beta-1,4-mannanase 6; Short=AtMAN6; Flags: Precursor; |Arabidopsis thaliana (Mouse-
remodelling	GENOLIN_C3983	2.64935	lcl|genolin_c3983 1397 nt highly similar to |Q40283|Q40283|SubName: Full=Beta glucosidase; Flags: Precursor; |Manihot esculenta (Cassava) (Manioc) |AA|541
Remodelling	GENOLIN_C17729	2.6398	lcl|genolin_c17729 449 nt highly similar to |Q9LJN4|Q9LJN4|SubName: Full=Beta-1,4-xylosidase; |Arabidopsis thaliana (Mouse-ear cress) |AA|876
Remodelling	GENOLIN_C8194	2.3214	lcl|genolin_c8194 1814 nt highly similar to |Q5BMA5|Q5BMA5|SubName: Full=Putative endo-1,4-beta-xylanase; |Populus tremula x Populus tremuloides |AA|915
Remodelling	GENOLIN_C2298	2.0558	lcl|genolin_c2298 1649 nt highly similar to |A1IIA8|A1IIA8|SubName: Full=Pectate lyase; Flags: Fragment; |Prunus persica (Peach) |AA|425
Wall assembly (AGP)	GENOLIN_C1109	2.4499	lcl|genolin_c1109 1258 nt highly similar to |Q6J193|Q6J193|SubName: Full=Fasciclin-like AGP 11; |Populus tremula x Populus alba |AA|238
Wall assembly (AGP)	GENOLIN_C5556	2.3637	lcl|genolin_c5556 497 nt highly similar to |Q6J193|Q6J193|SubName: Full=Fasciclin-like AGP 11; |Populus tremula x Populus alba |AA|238
Wall assembly (AGP)	GENOLIN_C3396	2.33275	lcl|genolin_c3396 613 nt highly similar to |Q6J193|Q6J193|SubName: Full=Fasciclin-like AGP 11; |Populus tremula x Populus alba |AA|238
Xylem identity	GENOLIN_C30192	2.4789	lcl|genolin_c30192 231 nt highly similar to |Q5D1L9|Q5D1L9|SubName: Full=Class III HD-Zip protein 8; |Populus trichocarpa (Western balsam poplar) (Populus balsamifera subsp trichocarpa) |AA|828
Xylem identity	GENOLIN_C18672	2.4076	lcl|genolin_c18672 396 nt highly similar to |Q5D1L9|Q5D1L9|SubName: Full=Class III HD-Zip protein 8; |Populus trichocarpa (Western balsam poplar) (Populus balsamifera subsp trichocarpa) |AA|828
Xylem identity	GENOLIN_C3895	2.2174	lcl|genolin_c3895 1493 nt highly similar to |Q5D1M1|Q5D1M1|SubName: Full=Class III HD-Zip protein 6; |Populus trichocarpa (Western balsam poplar) (Populus balsamifera subsp trichocarpa) |AA|837
Xylem identity	GENOLIN_C12011	2.0517	lcl|genolin_c12011 797 nt highly similar to |Q5D1M4|Q5D1M4|SubName: Full=Class III HD-Zip protein 3; |Populus trichocarpa (Western balsam poplar) (Populus balsamifera subsp trichocarpa) |AA|843
B - 62 genes related to cuticule/lipid biosynthesis, secondary metabolism, photosynthesis, stress and cell wall assembly that are significantly over-expressed in SOV when compared to SIV (cut-off: log2ratio (SIV/SOV)>2)
Process	SEQ_ID	log2ratio SIV/SOV	GENE_INFO
Cuticule	GENOLIN_C822	-4.27825	lcl|genolin_c822 2342 nt highly similar to |Q8H1Z0|Q8H1Z0|RecName: Full=Protein WAX2; AltName: Full=Protein YORE-YORE; AltName: Full=Protein FACELESS POLLEN 1; |Arabidopsis thaliana (Mouse-ear cress) |AA|632
Cuticule	GENOLIN_C3066	-3.44625	lcl|genolin_c3066 1144 nt highly similar to |Q8VWP9|Q8VWP9|SubName: Full=Fiddlehead-like protein; |Gossypium hirsutum (Upland cotton) (Gossypium mexicanum) |AA|535
Cuticule	GENOLIN_C8219	-2.1787	lcl|genolin_c8219 1933 nt highly similar to |Q6X4V5|Q6X4V5|SubName: Full=ABC transporter; |Gossypium hirsutum (Upland cotton) (Gossypium mexicanum) |AA|705
Lignin	GENOLIN_C4476	-2.1216	lcl|genolin_c4476 1247 nt highly similar to |Q1JUZ5|Q1JUZ5|SubName: Full=Caffeic acid 3-O-methyltransferase; |Ipomoea nil (Japanese morning glory) (Pharbitis nil) |AA|364
Lignin (H2O2)	GENOLIN_C2676	-2.05435	lcl|genolin_c2676 969 nt highly similar to |Q52QX7|Q52QX7|SubName: Full=Germin-like protein GLP; Flags: Fragment; |Manihot esculenta (Cassava) (Manioc) |AA|210
Lignin (perox)	GENOLIN_C1253	-3.58885	lcl|genolin_c1253 1018 nt highly similar to |Q42904|Q42904|SubName: Full=Peroxidase; EC=1.11.1.7; Flags: Precursor; Fragment; |Linum usitatissimum (Flax) (Linseed) |AA|323
Lignin (perox)	GENOLIN_C953	-3.011	lcl|genolin_c953 559 nt highly similar to |Q42904|Q42904|SubName: Full=Peroxidase; EC=1.11.1.7; Flags: Precursor; Fragment; |Linum usitatissimum (Flax) (Linseed) |AA|323
Lignin (perox)	GENOLIN_C30365	-2.4473	lcl|genolin_c30365 214 nt highly similar to |Q9M4Z5|Q9M4Z5|SubName: Full=Peroxidase prx12; EC=1.11.1.7; Flags: Precursor; |Spinacia oleracea (Spinach) |AA|331
Lignin (perox)	GENOLIN_C31452	-2.40445	lcl|genolin_c31452 412 nt highly similar to |Q42905|Q42905|SubName: Full=Peroxidase; EC=1.11.1.7; Flags: Precursor; |Linum usitatissimum (Flax) (Linseed) |AA|359
Lipid	GENOLIN_C4907	-3.734	lcl|genolin_c4907 1734 nt highly similar to |Q9LMM0|Q9LMM0|RecName: Full=Glycerol-3-phosphate acyltransferase 4; Short=AtGPAT4; EC=2.3.1.15; |Arabidopsis thaliana (Mouse-ear cress) |AA|503
Lipid	GENOLIN_C9204	-3.32025	lcl|genolin_c9204 1109 nt highly similar to |A9XU47|A9XU47|SubName: Full=3-ketoacyl-CoA synthase 6; |Gossypium hirsutum (Upland cotton) (Gossypium mexicanum) |AA|467
Lipid	GENOLIN_C29546	-3.3076	lcl|genolin_c29546 480 nt highly similar to |Q9MAM3|Q9MAM3|RecName: Full=3-ketoacyl-CoA synthase 1; Short=KCS-1; EC=2.3.1.-; EC=2.3.1.119; AltName: Full=Very long-chain fatty acid condensing enzyme 1; Short=VLCFA condensing enzyme 1; |Arabidopsis thaliana
Lipid	GENOLIN_C53532	-3.2988	lcl|genolin_c53532 356 nt highly similar to |Q9C7B3|Q9C7B3|SubName: Full=Protein phosphatase 2C, putative; 16828-18284; |Arabidopsis thaliana (Mouse-ear cress) |AA|376
Lipid	GENOLIN_C29726	-3.0443	lcl|genolin_c29726 499 nt highly similar to |Q2QCW7|Q2QCW7|SubName: Full=3-ketoacyl-CoA synthase; |Gossypium hirsutum (Upland cotton) (Gossypium mexicanum) |AA|492
Lipid	GENOLIN_C1232	-3.01035	lcl|genolin_c1232 1111 nt highly similar to |Q949X0|Q949X0|RecName: Full=Palmitoyl-monogalactosyldiacylglycerol delta-7 desaturase, chloroplastic; EC=1.14.19.-; AltName: Full=Monogalactosyldiacylglycerol-specific palmitic acid desaturase; AltName: Full=FA
Lipid	GENOLIN_C12598	-2.9067	lcl|genolin_c12598 909 nt similar to |AY491975|AY491975|Agave americana GSDL-motif lipase (AEL) mRNA, AEL1 allele, complete cds. |Agave americana |linear|1438
Lipid	GENOLIN_C8556	-2.85165	lcl|genolin_c8556 1287 nt highly similar to |Q8LAB2|Q8LAB2|SubName: Full=Putative GDSL-motif lipase/hydrolase; |Arabidopsis thaliana (Mouse-ear cress) |AA|350
Lipid	GENOLIN_C34276	-2.67205	lcl|genolin_c34276 700 nt highly similar to |Q9LW56|Q9LW56|SubName: Full=Similarity to long chain fatty alcohol oxidase (At3g23410/MLM24_23); |Arabidopsis thaliana (Mouse-ear cress) |AA|746
Lipid	GENOLIN_C1924	-2.641	lcl|genolin_c1924 1345 nt highly similar to |Q6RVV4|Q6RVV4|SubName: Full=Short-chain dehydrogenase Tic32; |Pisum sativum (Garden pea) |AA|316
Lipid	GENOLIN_C1640	-2.62065	lcl|genolin_c1640 1715 nt highly similar to |Q9LZ72|Q9LZ72|RecName: Full=3-ketoacyl-CoA synthase 21; Short=KCS-21; EC=2.3.1.-; AltName: Full=Very long-chain fatty acid condensing enzyme 21; Short=VLCFA condensing enzyme 21; |Arabidopsis thaliana (Mouse-ea
Lipid	GENOLIN_C22388	-2.5076	lcl|genolin_c22388 711 nt highly similar to |Q0VH88|Q0VH88|SubName: Full=3-ketoacyl-CoA reductase 1; |Gossypium hirsutum (Upland cotton) (Gossypium mexicanum) |AA|320
Lipid	GENOLIN_C3700	-2.501	lcl|genolin_c3700 1746 nt highly similar to |Q2QCW7|Q2QCW7|SubName: Full=3-ketoacyl-CoA synthase; |Gossypium hirsutum (Upland cotton) (Gossypium mexicanum) |AA|492
Lipid	GENOLIN_C1423	-2.48295	lcl|genolin_c1423 620 nt highly similar to |Q43681|Q43681|RecName: Full=Probable non-specific lipid-transfer protein AKCS9; Short=LTP; Flags: Precursor; |Vigna unguiculata (Cowpea) |AA|99
Lipid	GENOLIN_C24540	-2.3447	lcl|genolin_c24540 672 nt highly similar to |Q9XIA9|Q9XIA9|SubName: Full=Putative acyl CoA synthetase (At1g49430/F13F21_14) (Long chain acyl-CoA synthetase 2); EC=6.2.1.3; |Arabidopsis thaliana (Mouse-ear cress) |AA|665
Lipid	GENOLIN_C2188	-2.23755	lcl|genolin_c2188 1440 nt highly similar to |A4F1S3|A4F1S3|SubName: Full=Putative acyltransferase; |Clitoria ternatea (Butterfly pea) |AA|436
Lipid	GENOLIN_C6325	-2.14705	lcl|genolin_c6325 464 nt similar to |Q8GT85|Q8GT85|RecName: Full=Non-specific lipid-transfer protein; |Gossypium barbadense (Sea-island cotton) (Egyptian cotton) |AA|120
Lipid	GENOLIN_C353	-2.08655	lcl|genolin_c353 847 nt highly similar to |Q8RYA8|Q8RYA8|SubName: Full=Lipid transfer protein; Flags: Precursor; |Hevea brasiliensis (Para rubber tree) |AA|116
Lipid	GENOLIN_C12906	-2.04465	lcl|genolin_c12906 1241 nt highly similar to |Q45HK6|Q45HK6|RecName: Full=Lipoxygenase LOX2; EC=1.13.11.12; |Populus deltoides (Eastern poplar) (Eastern cottonwood) |AA|903
Lipid	GENOLIN_C1410	-2.0259	lcl|genolin_c1410 731 nt highly similar to |Q9M7D7|Q9M7D7|RecName: Full=Non-specific lipid-transfer protein; |Pisum sativum (Garden pea) |AA|115
Lipid	GENOLIN_C8886	-2.00745	lcl|genolin_c8886 602 nt similar to |A0AT31|A0AT31|RecName: Full=Non-specific lipid-transfer protein 5; Short=LTP5; Flags: Precursor; |Lens culinaris (Lentil) (Cicer lens) |AA|116
Lipid	GENOLIN_C5052	-3.82375	lcl|genolin_c5052 539 nt highly similar to |O49200|O49200|SubName: Full=Lipid transfer protein; Flags: Precursor; |Gossypium hirsutum (Upland cotton) (Gossypium mexicanum) |AA|120
Photosynthesis	GENOLIN_C365	-3.2713	lcl|genolin_c365 1108 nt highly similar to |A9PJH1|A9PJH1|RecName: Full=Carbonic anhydrase; EC=4.2.1.1; |Populus jackii (Balm of Gilead) (Populus trichocarpa x Populus deltoides) |AA|321
Photosynthesis	GENOLIN_C10018	-2.82745	lcl|genolin_c10018 694 nt highly similar to |Q9FUL9|Q9FUL9|SubName: Full=Putative transcription factor Golden2; |Zea mays (Maize) |AA|461
Photosynthesis	GENOLIN_C21022	-2.54095	lcl|genolin_c21022 387 nt similar to |EF105406|EF105406|Triticum aestivum golden 2-like protein (Glk1) mRNA, complete cds. |Triticum aestivum (bread wheat) |linear|1748
Photosynthesis	GENOLIN_C602	-2.4523	lcl|genolin_c602 1761 nt highly similar to |Q7X999|Q7X999|RecName: Full=Ribulose bisphosphate carboxylase/oxygenase activase 2, chloroplastic; Short=RuBisCO activase 2; Short=RA 2; AltName: Full=RuBisCO activase beta form; Flags: Precursor; |Larrea triden
Photosynthesis	GENOLIN_C9940	-2.29645	lcl|genolin_c9940 1512 nt highly similar to |B0R210|B0R210|SubName: Full=Sucrose transporter 6; |Hevea brasiliensis (Para rubber tree) |AA|535
Photosynthesis	GENOLIN_C20496	-2.22765	lcl|genolin_c20496 430 nt highly similar to |EU563370|EU563370|Olea europaea cultivar Bianchera PSII component (psbJ) gene, partial cds; psbJ-psbL intergenic spacer, complete sequence; PSII L protein (psbL) gene, complete cds; psbL-psbF intergenic spacer,
Photosynthesis	GENOLIN_C18411	-2.15055	lcl|genolin_c18411 337 nt highly similar to |EU117376|EU117376|Manihot esculenta cultivar TME3 chloroplast, complete genome. |Manihot esculenta (cassava) |circular|161453
Photosynthesis	GENOLIN_C1	-2.09665	lcl|genolin_c1 1018 nt highly similar to |EU117376|EU117376|Manihot esculenta cultivar TME3 chloroplast, complete genome. |Manihot esculenta (cassava) |circular|161453
Polysaccharide BS	GENOLIN_C5681	-2.6896	lcl|genolin_c5681 651 nt highly similar to |Q5Z589|Q5Z589|SubName: Full=Putative glucosyltransferase-3 (Os06g0291100 protein); |Oryza sativa subsp japonica (Rice) |AA|323
Polysaccharide BS	GENOLIN_C31674	-2.1549	lcl|genolin_c31674 267 nt similar to |Q6Z688|Q6Z688|SubName: Full=Putative UDP-glucose glucosyltransferase (Os02g0755600 protein); |Oryza sativa subsp japonica (Rice) |AA|482
Polysaccharide BS	GENOLIN_C50102	-2.10605	lcl|genolin_c50102 267 nt highly similar to |Q9M5Q1|Q9M5Q1|RecName: Full=Galactoside 2-alpha-L-fucosyltransferase; EC=2.4.1.69; AltName: Full=Xyloglucan alpha-(1,2)-fucosyltransferase; AltName: Full=PsFT1; |Pisum sativum (Garden pea) |AA|565
Polysaccharide BS	GENOLIN_C3769	-2.07105	lcl|genolin_c3769 1904 nt highly similar to |Q9SCP6|Q9SCP6|SubName: Full=Glucosyltransferase-like protein; |Arabidopsis thaliana (Mouse-ear cress) |AA|507
Remodelling	GENOLIN_C188	-2.7052	lcl|genolin_c188 509 nt highly similar to |A0A3A1|A0A3A1|SubName: Full=Chitinase-like protein; Flags: Fragment; |Artemisia annua (Sweet wormwood) |AA|217
Remodelling	GENOLIN_C2852	-2.55155	lcl|genolin_c2852 1219 nt highly similar to |A2TEI7|A2TEI7|SubName: Full=Xyloglucan endotransglycosylase/hydrolase XTH-36; |Populus tremula x Populus tremuloides |AA|294
Remodelling	GENOLIN_C11643	-2.434	lcl|genolin_c11643 654 nt highly similar to |A0SVL9|A0SVL9|SubName: Full=Beta-1,3-glucanase; Flags: Fragment; |Manihot esculenta (Cassava) (Manioc) |AA|309
Second metab	GENOLIN_C14046	-2.92375	lcl|genolin_c14046 504 nt highly similar to |Q2HTC9|Q2HTC9|SubName: Full=Chalcone and stilbene synthases, N-terminal; Chalcone and stilbene synthases, C-terminal; Very-long-chain 3-ketoacyl-CoA synthase; |Medicago truncatula (Barrel medic) |AA|534
Second metab	GENOLIN_C1047	-2.838	lcl|genolin_c1047 1240 nt highly similar to |Q9FLV0|Q9FLV0|SubName: Full=Flavanone 3-hydroxylase-like protein; |Arabidopsis thaliana (Mouse-ear cress) |AA|341
Second metab	GENOLIN_C17283	-2.57845	lcl|genolin_c17283 500 nt highly similar to |Q8LKP6|Q8LKP6|SubName: Full=Putative flavanone 3-hydroxylase (F3H-like protein); |Saussurea medusa (Saw-wort) |AA|343
Second metab	GENOLIN_C11864	-2.08575	lcl|genolin_c11864 498 nt highly similar to |Q9M2E2|Q9M2E2|RecName: Full=(+)-neomenthol dehydrogenase; EC=1.1.1.208; AltName: Full=Menthone:neomenthol reductase; AltName: Full=Short-chain dehydrogenase/reductase 1; Short=AtSDR1; |Arabidopsis thaliana (Mou
Stress	GENOLIN_C174	-3.2614	lcl|genolin_c174 1211 nt highly similar to |Q56SE1|Q56SE1|SubName: Full=Methyl jasmonate esterase; |Solanum tuberosum (Potato) |AA|262
Stress	GENOLIN_C3138	-3.18725	lcl|genolin_c3138 1582 nt highly similar to |Q4VT47|Q4VT47|SubName: Full=RD22-like protein; |Vitis vinifera (Grape) |AA|364
Stress	GENOLIN_C10660	-2.57545	lcl|genolin_c10660 712 nt highly similar to |B2ZF65|B2ZF65|SubName: Full=Raffionse synthase 3; |Glycine max (Soybean) |AA|758
Stress	GENOLIN_C1268	-2.33725	lcl|genolin_c1268 3070 nt highly similar to |Q45HK7|Q45HK7|RecName: Full=Lipoxygenase LOX1; EC=1.13.11.12; |Populus deltoides (Eastern poplar) (Eastern cottonwood) |AA|898
Stress	GENOLIN_C36508	-2.2766	lcl|genolin_c36508 293 nt similar to |Q1STP6|Q1STP6|SubName: Full=Harpin-induced 1; |Medicago truncatula (Barrel medic) |AA|192
Stress	GENOLIN_C58	-2.2639	lcl|genolin_c58 1647 nt highly similar to |Q947D4|Q947D4|SubName: Full=Dehydration-responsive protein RD22; Flags: Fragment; |Prunus persica (Peach) |AA|349
Stress	GENOLIN_C1407	-2.16435	lcl|genolin_c1407 805 nt highly similar to |Q93VR4|Q93VR4|RecName: Full=MLP-like protein 423; |Arabidopsis thaliana (Mouse-ear cress) |AA|155
Stress	GENOLIN_C22138	-2.02335	lcl|genolin_c22138 512 nt highly similar to |Q2HT97|Q2HT97|SubName: Full=Heat shock protein Hsp70; |Medicago truncatula (Barrel medic) |AA|649
Wall assembly (AGP)	GENOLIN_C5237	-3.08785	lcl|genolin_c5237 1392 nt highly similar to |Q9FT04|Q9FT04|SubName: Full=Putative proline-rich protein APG isolog; Flags: Fragment; |Cicer arietinum (Chickpea) (Garbanzo) |AA|350
Wall assembly (AGP)	GENOLIN_C3576	-3.0836	lcl|genolin_c3576 942 nt highly similar to |Q9LU14|Q9LU14|SubName: Full=Proline-rich protein APG-like; GDSL-motif lipase/hydrolase-like protein (At3g16370/MYA6_18); |Arabidopsis thaliana (Mouse-ear cress) |AA|353
Wall assembly (AGP)	GENOLIN_C2947	-2.6785	lcl|genolin_c2947 645 nt highly similar to |Q9FT04|Q9FT04|SubName: Full=Putative proline-rich protein APG isolog; Flags: Fragment; |Cicer arietinum (Chickpea) (Garbanzo) |AA|350
Wall protein	GENOLIN_C132	-2.2857	lcl|genolin_c132 1512 nt similar to |AB061242|AB061242|Solanum tuberosum StHRGP mRNA for hydroxyproline-rich glycoprotein, partial cds. |Solanum tuberosum (potato) |linear|1015

## Sheet: SIGC vs SOGC
Analysis of differential gene expression (selected functional groups) between stem inner tissue and stem outer tissue sampled at the green capsule stage
(SIGC, stem inner tissue sampled at the green capsule stage; SOGC stem outer tissue sampled at the green capsule stage)
A - 45 genes related to cell wall biosynthesis, secondary metabolism and xylem identity that are significantly over-expressed in SIGCwhen compared to SOGC (cut-off: log2ratio (SIGC/SOGC)>2)
Process	SEQ_ID	log2ratio SIGC/SOGC	GENE_INFO
Cellulose	GENOLIN_C4754	3.28635	lcl|genolin_c4754 1291 nt highly similar to |Q9LFW3|Q9LFW3|RecName: Full=COBRA-like protein 4; Flags: Precursor; |Arabidopsis thaliana (Mouse-ear cress) |AA|431
Lignan	GENOLIN_C631	2.808	lcl|genolin_c631 1266 nt highly similar to |B5L528|B5L528|SubName: Full=Phenylcoumaran benzylic ether reductase 1; |Linum strictum subsp corymbulosum |AA|305
Lignan	GENOLIN_C3993	2.4167	lcl|genolin_c3993 976 nt highly similar to |Q4R0I0|Q4R0I0|SubName: Full=Pinoresinol-lariciresinol reductase; |Linum album |AA|326
Lignan	GENOLIN_C1251	2.41615	lcl|genolin_c1251 1039 nt highly similar to |A3R052|A3R052|SubName: Full=Pinoresinol-lariciresinol reductase; |Linum perenne (Perennial flax) |AA|314
Lignan	GENOLIN_C35306	2.2129	lcl|genolin_c35306 1129 nt highly similar to |B5L528|B5L528|SubName: Full=Phenylcoumaran benzylic ether reductase 1; |Linum strictum subsp corymbulosum |AA|305
Lignin	GENOLIN_C3323	3.5179	lcl|genolin_c3323 1969 nt highly similar to |Q9ZQW3|Q9ZQW3|SubName: Full=Laccase; EC=1.10.3.2; |Populus trichocarpa (Western balsam poplar) (Populus balsamifera subsp trichocarpa) |AA|555
Lignin	GENOLIN_C180	3.11	lcl|genolin_c180 2007 nt highly similar to |Q069K3|Q069K3|RecName: Full=S-adenosylmethionine synthetase; EC=2.5.1.6; |Nicotiana suaveolens |AA|390
Lignin	GENOLIN_C4612	2.8019	lcl|genolin_c4612 695 nt highly similar to |Q9ZQW2|Q9ZQW2|SubName: Full=Laccase; EC=1.10.3.2; |Populus trichocarpa (Western balsam poplar) (Populus balsamifera subsp trichocarpa) |AA|580
Lignin	GENOLIN_C8865	2.75375	lcl|genolin_c8865 1404 nt highly similar to |Q4JL28|Q4JL28|SubName: Full=4-coumarate:CoA ligase; |Populus tomentosa (Chinese white poplar) |AA|536
Lignin	GENOLIN_C3107	2.5713	lcl|genolin_c3107 2093 nt highly similar to |O80434|O80434|RecName: Full=Laccase-4; EC=1.10.3.2; AltName: Full=Benzenediol:oxygen oxidoreductase 4; AltName: Full=Urishiol oxidase 4; AltName: Full=Diphenol oxidase 4; AltName: Full=Protein IRREGULAR XYLEM 1
Lignin	GENOLIN_C772	2.53405	lcl|genolin_c772 1816 nt highly similar to |B2Z6Q4|B2Z6Q4|SubName: Full=Ferulate 5-hydroxylase; |Populus trichocarpa (Western balsam poplar) (Populus balsamifera subsp trichocarpa) |AA|513
Lignin	GENOLIN_C37539	2.49435	lcl|genolin_c37539 598 nt highly similar to |Q693D7|Q693D7|SubName: Full=Laccase-like multicopper oxidase 61; EC=1.10.3.2; Flags: Fragment; |Arabis procurrens (Running rock-cress) |AA|224
Lignin	GENOLIN_C9414	2.391	lcl|genolin_c9414 605 nt highly similar to |Q8L4Y3|Q8L4Y3|SubName: Full=Diphenol oxidase laccase; |Glycine max (Soybean) |AA|589
Lignin	GENOLIN_C17728	2.3833	lcl|genolin_c17728 777 nt highly similar to |A3F8V0|A3F8V0|SubName: Full=Blue copper-like protein; |Gossypium hirsutum (Upland cotton) (Gossypium mexicanum) |AA|175
Lignin	GENOLIN_C3505	2.37765	lcl|genolin_c3505 1173 nt highly similar to |Q9ZQW5|Q9ZQW5|SubName: Full=Laccase; EC=1.10.3.2; Flags: Fragment; |Populus trichocarpa (Western balsam poplar) (Populus balsamifera subsp trichocarpa) |AA|407
Lignin	GENOLIN_C33728	2.31065	lcl|genolin_c33728 663 nt highly similar to |Q6UD65|Q6UD65|SubName: Full=Phenylalanine ammonia lyase; EC=4.3.1.5; |Populus jackii (Balm of Gilead) (Populus trichocarpa x Populus deltoides) |AA|711
Lignin	GENOLIN_C247	2.2494	lcl|genolin_c247 2426 nt highly similar to |B2Z6R2|B2Z6R2|SubName: Full=Phenylalanine ammonia-lyase; |Populus trichocarpa (Western balsam poplar) (Populus balsamifera subsp trichocarpa) |AA|711
Lignin	GENOLIN_C17032	2.20375	lcl|genolin_c17032 582 nt highly similar to |Q9ZQW5|Q9ZQW5|SubName: Full=Laccase; EC=1.10.3.2; Flags: Fragment; |Populus trichocarpa (Western balsam poplar) (Populus balsamifera subsp trichocarpa) |AA|407
Lignin	GENOLIN_C111	2.16745	lcl|genolin_c111 1781 nt highly similar to |Q069K3|Q069K3|RecName: Full=S-adenosylmethionine synthetase; EC=2.5.1.6; |Nicotiana suaveolens |AA|390
Lignin	GENOLIN_C32549	2.0883	lcl|genolin_c32549 919 nt highly similar to |O81928|O81928|RecName: Full=Trans-cinnamate 4-monooxygenase; EC=1.14.13.11; AltName: Full=Cinnamic acid 4-hydroxylase; Short=CA4H; Short=C4H; AltName: Full=P450C4H; AltName: Full=Cytochrome P450 73; |Cicer arie
Lignin (H2O2)	GENOLIN_C2113	3.9854	lcl|genolin_c2113 874 nt highly similar to |Q9FLT3|Q9FLT3|RecName: Full=Germin-like protein subfamily 3 member 4; Flags: Precursor; |Arabidopsis thaliana (Mouse-ear cress) |AA|210
Lignin (H2O2)	GENOLIN_C54029	2.2436	lcl|genolin_c54029 344 nt similar to |Q9ATZ1|Q9ATZ1|SubName: Full=Germin-like protein; |Linum usitatissimum (Flax) (Linseed) |AA|212
Lignin (H2O2)	GENOLIN_C4623	2.069	lcl|genolin_c4623 1219 nt highly similar to |Q9ATZ1|Q9ATZ1|SubName: Full=Germin-like protein; |Linum usitatissimum (Flax) (Linseed) |AA|212
Lipid	GENOLIN_C15362	3.4807	lcl|genolin_c15362 498 nt highly similar to |Q9SHA0|Q9SHA0|RecName: Full=Non-specific lipid-transfer protein; |Arabidopsis thaliana (Mouse-ear cress) |AA|115
Lipid	GENOLIN_C3799	2.4783	lcl|genolin_c3799 568 nt highly similar to |O64865|O64865|RecName: Full=Non-specific lipid-transfer protein; |Arabidopsis thaliana (Mouse-ear cress) |AA|204
Lipid	GENOLIN_C1446	2.33365	lcl|genolin_c1446 1039 nt highly similar to |O64865|O64865|RecName: Full=Non-specific lipid-transfer protein; |Arabidopsis thaliana (Mouse-ear cress) |AA|204
Polysaccharide BS	GENOLIN_C6820	3.4142	lcl|genolin_c6820 1527 nt highly similar to |A4ZYQ7|A4ZYQ7|SubName: Full=Secondary wall-associated glycosyltransferase family 8D; |Populus tremula x Populus alba |AA|533
Polysaccharide BS	GENOLIN_C3061	3.32815	lcl|genolin_c3061 1438 nt highly similar to |Q5BMA0|Q5BMA0|SubName: Full=Secondary cell wall-related glycosyltransferase family 47; |Populus tremula x Populus tremuloides |AA|412
Polysaccharide BS	GENOLIN_C25760	2.755	lcl|genolin_c25760 578 nt highly similar to |Q5BMA3|Q5BMA3|SubName: Full=Secondary cell wall-related glycosyltransferase family 8; |Populus tremula x Populus tremuloides |AA|636
Polysaccharide BS	GENOLIN_C6449	2.49035	lcl|genolin_c6449 1760 nt highly similar to |A4F1R9|A4F1R9|SubName: Full=Putative glycosyltransferase; |Clitoria ternatea (Butterfly pea) |AA|479
Polysaccharide BS	GENOLIN_C1284	2.3109	lcl|genolin_c1284 820 nt highly similar to |Q5BMA0|Q5BMA0|SubName: Full=Secondary cell wall-related glycosyltransferase family 47; |Populus tremula x Populus tremuloides |AA|412
Polysaccharide BS	GENOLIN_C25080	2.2809	lcl|genolin_c25080 417 nt highly similar to |Q5BMA1|Q5BMA1|SubName: Full=Secondary cell wall-related glycosyltransferase family 43; |Populus tremula x Populus tremuloides |AA|356
Polysaccharide BS	GENOLIN_C21295	2.11235	lcl|genolin_c21295 424 nt highly similar to |A4F1R9|A4F1R9|SubName: Full=Putative glycosyltransferase; |Clitoria ternatea (Butterfly pea) |AA|479
Remodelling	GENOLIN_C2876	3.4701	lcl|genolin_c2876 1166 nt highly similar to |Q9LZV3|Q9LZV3|RecName: Full=Mannan endo-1,4-beta-mannosidase 6; EC=3.2.1.78; AltName: Full=Beta-mannanase 6; AltName: Full=Endo-beta-1,4-mannanase 6; Short=AtMAN6; Flags: Precursor; |Arabidopsis thaliana (Mouse
Remodelling	GENOLIN_C32427	3.3473	lcl|genolin_c32427 287 nt highly similar to |Q52PJ2|Q52PJ2|SubName: Full=Ripening-related pectate lyase; |Mangifera indica (Mango) |AA|437
Remodelling	GENOLIN_C17729	3.11595	lcl|genolin_c17729 449 nt highly similar to |Q9LJN4|Q9LJN4|SubName: Full=Beta-1,4-xylosidase; |Arabidopsis thaliana (Mouse-ear cress) |AA|876
Remodelling	GENOLIN_C3986	2.76115	lcl|genolin_c3986 618 nt highly similar to |Q9LZV3|Q9LZV3|RecName: Full=Mannan endo-1,4-beta-mannosidase 6; EC=3.2.1.78; AltName: Full=Beta-mannanase 6; AltName: Full=Endo-beta-1,4-mannanase 6; Short=AtMAN6; Flags: Precursor; |Arabidopsis thaliana (Mouse-
Remodelling	GENOLIN_C3983	2.6901	lcl|genolin_c3983 1397 nt highly similar to |Q40283|Q40283|SubName: Full=Beta glucosidase; Flags: Precursor; |Manihot esculenta (Cassava) (Manioc) |AA|541
Remodelling	GENOLIN_C4211	2.1981	lcl|genolin_c4211 1288 nt highly similar to |Q6JX04|Q6JX04|SubName: Full=Chitinase-like protein; EC=3.2.1.14; |Gossypium hirsutum (Upland cotton) (Gossypium mexicanum) |AA|318
Second metab	GENOLIN_C2534	3.5444	lcl|genolin_c2534 949 nt highly similar to |A3R052|A3R052|SubName: Full=Pinoresinol-lariciresinol reductase; |Linum perenne (Perennial flax) |AA|314
Wall assembly (AGP)	GENOLIN_C5556	2.62035	lcl|genolin_c5556 497 nt highly similar to |Q6J193|Q6J193|SubName: Full=Fasciclin-like AGP 11; |Populus tremula x Populus alba |AA|238
Wall assembly (AGP)	GENOLIN_C13982	2.5509	lcl|genolin_c13982 635 nt highly similar to |Q6J192|Q6J192|SubName: Full=Fasciclin-like AGP 12; |Populus tremula x Populus alba |AA|262
Wall assembly (AGP)	GENOLIN_C1109	2.28795	lcl|genolin_c1109 1258 nt highly similar to |Q6J193|Q6J193|SubName: Full=Fasciclin-like AGP 11; |Populus tremula x Populus alba |AA|238
Xylem identity	GENOLIN_C18672	2.3041	lcl|genolin_c18672 396 nt highly similar to |Q5D1L9|Q5D1L9|SubName: Full=Class III HD-Zip protein 8; |Populus trichocarpa (Western balsam poplar) (Populus balsamifera subsp trichocarpa) |AA|828
Xylem identity	GENOLIN_C30192	2.1511	lcl|genolin_c30192 231 nt highly similar to |Q5D1L9|Q5D1L9|SubName: Full=Class III HD-Zip protein 8; |Populus trichocarpa (Western balsam poplar) (Populus balsamifera subsp trichocarpa) |AA|828
B - 35 genes related to cuticule/lipid biosynthesis, secondary metabolism, photosynthesis, stress and cell wall assembly that are significantly over-expressed in SOGC when compared to SIGC (cut-off: log2ratio (SIGC/SOGC)>2)
Process	SEQ_ID	log2ratio SIGC/SOGC	GENE_INFO
Cuticule	GENOLIN_C8219	-2.6298	lcl|genolin_c8219 1933 nt highly similar to |Q6X4V5|Q6X4V5|SubName: Full=ABC transporter; |Gossypium hirsutum (Upland cotton) (Gossypium mexicanum) |AA|705
Cuticule	GENOLIN_C3066	-2.33785	lcl|genolin_c3066 1144 nt highly similar to |Q8VWP9|Q8VWP9|SubName: Full=Fiddlehead-like protein; |Gossypium hirsutum (Upland cotton) (Gossypium mexicanum) |AA|535
Cuticule	GENOLIN_C822	-2.3213	lcl|genolin_c822 2342 nt highly similar to |Q8H1Z0|Q8H1Z0|RecName: Full=Protein WAX2; AltName: Full=Protein YORE-YORE; AltName: Full=Protein FACELESS POLLEN 1; |Arabidopsis thaliana (Mouse-ear cress) |AA|632
Cuticule	GENOLIN_C10018	-2.02445	lcl|genolin_c10018 694 nt highly similar to |Q9FUL9|Q9FUL9|SubName: Full=Putative transcription factor Golden2; |Zea mays (Maize) |AA|461
Lignan	GENOLIN_C6050	-2.23215	lcl|genolin_c6050 1377 nt highly similar to |Q9FLM5|Q9FLM5|SubName: Full=N-hydroxycinnamoyl/benzoyltransferase-like protein; |Arabidopsis thaliana (Mouse-ear cress) |AA|441
Lignin (perox)	GENOLIN_C1253	-2.6286	lcl|genolin_c1253 1018 nt highly similar to |Q42904|Q42904|SubName: Full=Peroxidase; EC=1.11.1.7; Flags: Precursor; Fragment; |Linum usitatissimum (Flax) (Linseed) |AA|323
Lignin (perox)	GENOLIN_C953	-2.6087	lcl|genolin_c953 559 nt highly similar to |Q42904|Q42904|SubName: Full=Peroxidase; EC=1.11.1.7; Flags: Precursor; Fragment; |Linum usitatissimum (Flax) (Linseed) |AA|323
Lignin (perox)	GENOLIN_C2733	-2.13875	lcl|genolin_c2733 981 nt highly similar to |Q42904|Q42904|SubName: Full=Peroxidase; EC=1.11.1.7; Flags: Precursor; Fragment; |Linum usitatissimum (Flax) (Linseed) |AA|323
Lignin (perox)	GENOLIN_C20614	-2.0346	lcl|genolin_c20614 1011 nt highly similar to |Q9SSZ9|Q9SSZ9|SubName: Full=Peroxidase 1; |Scutellaria baicalensis (Baical skullcap) |AA|322
Lignin (perox)	GENOLIN_C41631	-2.0334	lcl|genolin_c41631 220 nt highly similar to |Q9ZP15|Q9ZP15|SubName: Full=Peroxidase; EC=1.11.1.7; Flags: Precursor; |Trifolium repens (Creeping white clover) |AA|329
Lignin (perox)	GENOLIN_C864	-2.024	lcl|genolin_c864 1002 nt highly similar to |Q42904|Q42904|SubName: Full=Peroxidase; EC=1.11.1.7; Flags: Precursor; Fragment; |Linum usitatissimum (Flax) (Linseed) |AA|323
Lipid	GENOLIN_C6325	-3.6542	lcl|genolin_c6325 464 nt similar to |Q8GT85|Q8GT85|RecName: Full=Non-specific lipid-transfer protein; |Gossypium barbadense (Sea-island cotton) (Egyptian cotton) |AA|120
Lipid	GENOLIN_C29546	-3.08685	lcl|genolin_c29546 480 nt highly similar to |Q9MAM3|Q9MAM3|RecName: Full=3-ketoacyl-CoA synthase 1; Short=KCS-1; EC=2.3.1.-; EC=2.3.1.119; AltName: Full=Very long-chain fatty acid condensing enzyme 1; Short=VLCFA condensing enzyme 1; |Arabidopsis thaliana
Lipid	GENOLIN_C29726	-3.0559	lcl|genolin_c29726 499 nt highly similar to |Q2QCW7|Q2QCW7|SubName: Full=3-ketoacyl-CoA synthase; |Gossypium hirsutum (Upland cotton) (Gossypium mexicanum) |AA|492
Lipid	GENOLIN_C4907	-2.96395	lcl|genolin_c4907 1734 nt highly similar to |Q9LMM0|Q9LMM0|RecName: Full=Glycerol-3-phosphate acyltransferase 4; Short=AtGPAT4; EC=2.3.1.15; |Arabidopsis thaliana (Mouse-ear cress) |AA|503
Lipid	GENOLIN_C5052	-2.71565	lcl|genolin_c5052 539 nt highly similar to |O49200|O49200|SubName: Full=Lipid transfer protein; Flags: Precursor; |Gossypium hirsutum (Upland cotton) (Gossypium mexicanum) |AA|120
Lipid	GENOLIN_C9204	-2.64485	lcl|genolin_c9204 1109 nt highly similar to |A9XU47|A9XU47|SubName: Full=3-ketoacyl-CoA synthase 6; |Gossypium hirsutum (Upland cotton) (Gossypium mexicanum) |AA|467
Lipid	GENOLIN_C2188	-2.6232	lcl|genolin_c2188 1440 nt highly similar to |A4F1S3|A4F1S3|SubName: Full=Putative acyltransferase; |Clitoria ternatea (Butterfly pea) |AA|436
Lipid	GENOLIN_C33505	-2.27885	lcl|genolin_c33505 289 nt highly similar to |A4Q7K6|A4Q7K6|SubName: Full=Plant lipid transfer/seed storage/trypsin-alpha amylase inhibitor; |Medicago truncatula (Barrel medic) |AA|234
Lipid	GENOLIN_C353	-2.20245	lcl|genolin_c353 847 nt highly similar to |Q8RYA8|Q8RYA8|SubName: Full=Lipid transfer protein; Flags: Precursor; |Hevea brasiliensis (Para rubber tree) |AA|116
Lipid	GENOLIN_C24540	-2.2015	lcl|genolin_c24540 672 nt highly similar to |Q9XIA9|Q9XIA9|SubName: Full=Putative acyl CoA synthetase (At1g49430/F13F21_14) (Long chain acyl-CoA synthetase 2); EC=6.2.1.3; |Arabidopsis thaliana (Mouse-ear cress) |AA|665
Lipid	GENOLIN_C26541	-2.1838	lcl|genolin_c26541 419 nt highly similar to |Q5N7U2|Q5N7U2|SubName: Full=Phospholipid/glycerol acyltransferase-like protein (Os01g0855000 protein); |Oryza sativa subsp japonica (Rice) |AA|497
Lipid	GENOLIN_C49775	-2.15895	lcl|genolin_c49775 303 nt highly similar to |Q9FG87|Q9FG87|RecName: Full=3-ketoacyl-CoA synthase 19; Short=KCS-19; EC=2.3.1.-; AltName: Full=Very long-chain fatty acid condensing enzyme 19; Short=VLCFA condensing enzyme 19; |Arabidopsis thaliana (Mouse-ea
Lipid	GENOLIN_C35056	-2.1568	lcl|genolin_c35056 355 nt highly similar to |Q8GT85|Q8GT85|RecName: Full=Non-specific lipid-transfer protein; |Gossypium barbadense (Sea-island cotton) (Egyptian cotton) |AA|120
Lipid	GENOLIN_C1423	-2.0859	lcl|genolin_c1423 620 nt highly similar to |Q43681|Q43681|RecName: Full=Probable non-specific lipid-transfer protein AKCS9; Short=LTP; Flags: Precursor; |Vigna unguiculata (Cowpea) |AA|99
Photosynthesis	GENOLIN_C365	-2.335	lcl|genolin_c365 1108 nt highly similar to |A9PJH1|A9PJH1|RecName: Full=Carbonic anhydrase; EC=4.2.1.1; |Populus jackii (Balm of Gilead) (Populus trichocarpa x Populus deltoides) |AA|321
Remodelling	GENOLIN_C26549	-2.75145	lcl|genolin_c26549 328 nt highly similar to |A9RI67|A9RI67|RecName: Full=Beta-galactosidase; EC=3.2.1.23; |Physcomitrella patens subsp patens |AA|929
Second metab	GENOLIN_C14046	-2.6198	lcl|genolin_c14046 504 nt highly similar to |Q2HTC9|Q2HTC9|SubName: Full=Chalcone and stilbene synthases, N-terminal; Chalcone and stilbene synthases, C-terminal; Very-long-chain 3-ketoacyl-CoA synthase; |Medicago truncatula (Barrel medic) |AA|534
Second metab	GENOLIN_C8342	-2.07385	lcl|genolin_c8342 838 nt highly similar to |Q2HTC9|Q2HTC9|SubName: Full=Chalcone and stilbene synthases, N-terminal; Chalcone and stilbene synthases, C-terminal; Very-long-chain 3-ketoacyl-CoA synthase; |Medicago truncatula (Barrel medic) |AA|534
Stress	GENOLIN_C3138	-3.0256	lcl|genolin_c3138 1582 nt highly similar to |Q4VT47|Q4VT47|SubName: Full=RD22-like protein; |Vitis vinifera (Grape) |AA|364
Stress	GENOLIN_C36508	-2.9432	lcl|genolin_c36508 293 nt similar to |Q1STP6|Q1STP6|SubName: Full=Harpin-induced 1; |Medicago truncatula (Barrel medic) |AA|192
Stress	GENOLIN_C1268	-2.902	lcl|genolin_c1268 3070 nt highly similar to |Q45HK7|Q45HK7|RecName: Full=Lipoxygenase LOX1; EC=1.13.11.12; |Populus deltoides (Eastern poplar) (Eastern cottonwood) |AA|898
Stress	GENOLIN_C12906	-2.1182	lcl|genolin_c12906 1241 nt highly similar to |Q45HK6|Q45HK6|RecName: Full=Lipoxygenase LOX2; EC=1.13.11.12; |Populus deltoides (Eastern poplar) (Eastern cottonwood) |AA|903
Wall protein	GENOLIN_C132	-2.5173	lcl|genolin_c132 1512 nt similar to |AB061242|AB061242|Solanum tuberosum StHRGP mRNA for hydroxyproline-rich glycoprotein, partial cds. |Solanum tuberosum (potato) |linear|1015
Wall protein	GENOLIN_C18690	-2.22555	lcl|genolin_c18690 448 nt highly similar to |M76670|M76670|L.esculentum extensin (class I) gene, complete cds. |Solanum lycopersicum |linear|2383

## Sheet: SIV vs SIGC
Analysis of differential gene expression (selected functional groups) between stem inner tissues sampled at two different developmental stages
(SIV, stem inner tissue sampled at the vegetative stage; SIGC stem inner tissue sampled at the "green capsule" stage)
A - 6 genes related to cell wall biosynthesis, lipid metabolism and stress that are significantly over-expressed in SIV when compared to SIGC (cut-off: log2ratio (SIV/SIGC)>2)
Process	gene_ID	log2ratio SIV/SIGC	GENE_INFO
Lignin	GENOLIN_C25634	2.03945	lcl|genolin_c25634 358 nt highly similar to |Q8LED5|Q8LED5|SubName: Full=Blue copper protein, putative; |Arabidopsis thaliana (Mouse-ear cress) |AA|172
Lignin (perox)	GENOLIN_C2733	4.6987	lcl|genolin_c2733 981 nt highly similar to |Q42904|Q42904|SubName: Full=Peroxidase; EC=1.11.1.7; Flags: Precursor; Fragment; |Linum usitatissimum (Flax) (Linseed) |AA|323
Lipid	GENOLIN_C3249	2.21185	lcl|genolin_c3249 1155 nt highly similar to |Q6F357|Q6F357|SubName: Full=Putative lipase (Os05g0574100 protein); |Oryza sativa subsp japonica (Rice) |AA|407
Remodelling	GENOLIN_C11945	2.0039	lcl|genolin_c11945 1368 nt highly similar to |O22699|O22699|SubName: Full=Putative polygalacturonase; |Arabidopsis thaliana (Mouse-ear cress) |AA|540
Stress	GENOLIN_C2610	2.03855	lcl|genolin_c2610 532 nt highly similar to |O82615|O82615|SubName: Full=T9A4.6 protein (At4g10270) (Probable wound-induced protein); |Arabidopsis thaliana (Mouse-ear cress) |AA|90
Stress	GENOLIN_C1871	2.0025	lcl|genolin_c1871 589 nt similar to |B0FYH7|B0FYH7|SubName: Full=Early drought induced protein; |Zea mays (Maize) |AA|58
B - No genes related to cuticule/lipid biosynthesis, secondary metabolism, photosynthesis, stress or cell wall assembly are significantly over-expressed in SIGC when compared to SIV (cut-off: log2ratio (SIV/SIGC)>2)
Process	gene_ID	log2ratio SIV/SIGC	GENE_INFO

## Sheet: SOV vs SOGC
Analysis of differential gene expression (selected functional groups) between outer inner tissues sampled at two different developmental stages
(SOV, stem outer tissue sampled at the vegetative stage; SOGC stem outer tissue sampled at the "green capsule" stage)
A - 11 genes related to cell wall assembly, lipid metabolism, photosynthesis and stress that are significantly over-expressed in SIGC when compared to SOGC (cut-off: log2ratio (SIGC/SOGC)>2)
Process	gene_ID	log2ratio SOV/SOGC	GENE_INFO
Lignin	GENOLIN_C31544	2.1724	lcl|genolin_c31544 200 nt highly similar to |Q2VSX1|Q2VSX1|SubName: Full=Putative phenylalanine ammonia lyase; Flags: Fragment; |Linum usitatissimum (Flax) (Linseed) |AA|220
Lignin	GENOLIN_C37539	2.1485	lcl|genolin_c37539 598 nt highly similar to |Q693D7|Q693D7|SubName: Full=Laccase-like multicopper oxidase 61; EC=1.10.3.2; Flags: Fragment; |Arabis procurrens (Running rock-cress) |AA|224
Lignin (perox)	GENOLIN_C6312	2.56015	lcl|genolin_c6312 1223 nt highly similar to |Q43872|Q43872|RecName: Full=Peroxidase 64; Short=Atperox P64; EC=1.11.1.7; AltName: Full=PRXR4; AltName: Full=ATP17a; Flags: Precursor; |Arabidopsis thaliana (Mouse-ear cress) |AA|317
Lignin (perox)	GENOLIN_C59350	2.09475	lcl|genolin_c59350 540 nt highly similar to |Q43872|Q43872|RecName: Full=Peroxidase 64; Short=Atperox P64; EC=1.11.1.7; AltName: Full=PRXR4; AltName: Full=ATP17a; Flags: Precursor; |Arabidopsis thaliana (Mouse-ear cress) |AA|317
Lipid	GENOLIN_C11517	2.38305	lcl|genolin_c11517 534 nt highly similar to |Q0VH86|Q0VH86|SubName: Full=3-ketoacyl-CoA reductase 3; |Gossypium hirsutum (Upland cotton) (Gossypium mexicanum) |AA|328
Photosynthesis	GENOLIN_C20496	2.07765	lcl|genolin_c20496 430 nt highly similar to |EU563370|EU563370|Olea europaea cultivar Bianchera PSII component (psbJ) gene, partial cds; psbJ-psbL intergenic spacer, complete sequence; PSII L protein (psbL) gene, complete cds; psbL-psbF intergenic spacer,
Polysaccharide BS	GENOLIN_C6820	2.2755	lcl|genolin_c6820 1527 nt highly similar to |A4ZYQ7|A4ZYQ7|SubName: Full=Secondary wall-associated glycosyltransferase family 8D; |Populus tremula x Populus alba |AA|533
Remodelling	GENOLIN_C44241	2.2195	lcl|genolin_c44241 281 nt highly similar to |Q06BI6|Q06BI6|SubName: Full=Xyloglucan endotransglucosylase/hydrolase 1; |Cucumis melo (Muskmelon) |AA|290
Remodelling	GENOLIN_C5939	2.0938	lcl|genolin_c5939 827 nt highly similar to |Q93XM0|Q93XM0|SubName: Full=Xyloglucan endo-transglycosylase; |Carica papaya (Papaya) |AA|297
Stress	GENOLIN_C10660	2.5574	lcl|genolin_c10660 712 nt highly similar to |B2ZF65|B2ZF65|SubName: Full=Raffionse synthase 3; |Glycine max (Soybean) |AA|758
Wall assembly (AGP)	GENOLIN_C51183	2.6457	lcl|genolin_c51183 224 nt similar to |Q6J1A2|Q6J1A2|SubName: Full=Fasciclin-like AGP 2; |Populus tremula x Populus alba |AA|235
B - No genes related to cuticule/lipid biosynthesis, secondary metabolism, photosynthesis, stress or cell wall assembly are significantly over-expressed in SOGC when compared to SOV (cut-off: log2ratio (SOV/SOGC)>2)
Process	gene_ID	log2ratio SOV/SOGC	GENE_INFO
