# Supplementary material for: Development and validation of a flax (Linum usitatissimum L.) gene expression oligo microarray
Source: BMC Genomics. 2010 Oct 21;11:592. doi: 10.1186/1471-2164-11-592 (PMC3091737; doi:10.1186/1471-2164-11-592)
Supplement: Additional file 3 — Differentially expressed genes between Drakkar and Belinka flax cultivars. List of differentially expressed genes between Drakkar and Belinka flax cultivars. Values for up-regulated genes are represented in red and those for down-regulated genes in green colour. [file 1471-2164-11-592-S3.XLS]

## Sheet: Feuil1
			Gene description	GO Terms
Gene ID	log2ratio	Gene information
genolin_c10110	1.06593	lcl|genolin_c10110 1247 nt highly similar to |Q96400|Q96400|SubName: Full=Nitrite transporter; |Cucumis sativus (Cucumber) |AA|604	peptide transporter ptr2	membrane;transport;transporter activity
genolin_c10239	1.0124	lcl|genolin_c10239 435 nt similar to |Q56TL1|Q56TL1|SubName: Full=Late elongated hypocotyl; |Castanea sativa (Sweet chestnut) |AA|768	transcription factor late elongated hypocotyl lhy	DNA binding;nucleus
genolin_c10403	1.08547	lcl|genolin_c10403 717 nt highly similar to |Q10QU7|Q10QU7|SubName: Full=Eukaryotic translation initiation factor 3 subunit 11 family protein, expressed; |Oryza sativa subsp japonica (Rice) |AA|226	eukaryotic translation initiation factor 3 subunit 11 family protein	cytoplasm;translation;translation factor activity, nucleic acid binding;nucleus;binding
genolin_c10600	1.30363	lcl|genolin_c10600 309 nt highly similar to |A7LB59|A7LB59|SubName: Full=Steroleosin-B; |Arachis hypogaea (Peanut) |AA|353	steroleosin-B	cytoplasm;metabolic process;catalytic activity;binding
genolin_c10660	1.01615	lcl|genolin_c10660 712 nt highly similar to |B2ZF65|B2ZF65|SubName: Full=Raffionse synthase 3; |Glycine max (Soybean) |AA|758	stachyose synthase	biosynthetic process;carbohydrate metabolic process;cellular process;hydrolase activity;transferase activity;kinase activity;protein binding
genolin_c107	1.71568	lcl|genolin_c107 2569 nt highly similar to |Q40924|Q40924|SubName: Full=Luminal binding protein; |Pseudotsuga menziesii (Douglas-fir) |AA|675	luminal binding protein	nucleolus;protein metabolic process;cellular process;vacuole;endoplasmic reticulum;response to stress;biological_process;cytoplasm;plasma membrane;cell wall;plastid;response to abiotic stimulus;nucleotide binding
genolin_c10869	1.16693	lcl|genolin_c10869 560 nt highly similar to |Q9M510|Q9M510|SubName: Full=Dicyanin; |Solanum lycopersicum (Tomato) (Lycopersicon esculentum) |AA|332	phytocyanin	cytoplasm
genolin_c1120	1.0814	lcl|genolin_c1120 979 nt highly similar to |Q8H9E5|Q8H9E5|SubName: Full=Glutathione S-transferase; |Cucurbita maxima (Pumpkin) (Winter squash) |AA|226	glutathione S-transferase	response to stress
genolin_c11226	1.41443	lcl|genolin_c11226 725 nt highly similar to |A1E2C0|A1E2C0|SubName: Full=Beta glucosidase; |Hevea brasiliensis (Para rubber tree) |AA|527	beta glucosidase	cytoplasm;hydrolase activity
genolin_c11283	1.44292	lcl|genolin_c11283 405 nt highly similar to |B1A2U9|B1A2U9|SubName: Full=Pyrroline-5-carboxylate synthetase; Flags: Fragment; |Gossypium arboreum (Tree cotton) |AA|291	pyrroline-5-carboxylate synthetase	cytoplasm;catalytic activity;metabolic process;biosynthetic process;cellular amino acid and derivative metabolic process;kinase activity
genolin_c11352	1.00445	lcl|genolin_c11352 631 nt highly similar to |P93508|P93508|RecName: Full=Calreticulin; Flags: Precursor; |Ricinus communis (Castor bean) |AA|415	calreticulin	carbohydrate binding;protein metabolic process;cellular process;vacuole;endoplasmic reticulum;response to stress;binding;protein binding;mitochondrion;response to abiotic stimulus
genolin_c12157	1.34377	lcl|genolin_c12157 685 nt highly similar to |Q7XZI4|Q7XZI4|SubName: Full=DP1 (Transcription factor DP1); |Populus tremula x Populus tremuloides |AA|353	transcription factor e2 dimerization partner protein	cell cycle;transcription;nucleoplasm;transcription factor activity;protein binding;biosynthetic process;DNA metabolic process;cytoplasm
genolin_c12516	1.13207	lcl|genolin_c12516 634 nt highly similar to |Q9M4G8|Q9M4G8|SubName: Full=Putative ripening-related P-450 enzyme; |Vitis vinifera (Grape) |AA|499	cytochrome p450	binding;metabolic process;molecular_function;catalytic activity
genolin_c12907	1.33803	lcl|genolin_c12907 729 nt highly similar to |Q6YZE8|Q6YZE8|RecName: Full=Squamosa promoter-binding-like protein 16; |Oryza sativa subsp japonica (Rice) |AA|455	squamosa promoter-binding
genolin_c12979	1.43167	lcl|genolin_c12979 1304 nt highly similar to |A7L4B1|A7L4B1|SubName: Full=Phosphoglucosamine mutase; |Carica papaya (Papaya) |AA|561	n-acetylglucosamine-phosphate mutase	carbohydrate metabolic process;response to stress;DNA metabolic process;catalytic activity;embryonic development;mitochondrion;response to abiotic stimulus
genolin_c13058	1.67067	lcl|genolin_c13058 880 nt highly similar to |Q71SQ1|Q71SQ1|SubName: Full=MYC1; |Catharanthus roseus (Madagascar periwinkle) (Vinca rosea) |AA|271	MYC1 dna binding	flower development;anatomical structure morphogenesis;transcription;transcription factor activity;nucleus
genolin_c13318	1.04522	lcl|genolin_c13318 722 nt similar to |Q56WA4|Q56WA4|SubName: Full=Beta-galactosidase like protein; |Arabidopsis thaliana (Mouse-ear cress) |AA|275	beta-galactosidase like protein	carbohydrate metabolic process;cellular_component;hydrolase activity;carbohydrate binding;binding
genolin_c1342	1.10035	lcl|genolin_c1342 806 nt highly similar to |Q6QHU3|Q6QHU3|SubName: Full=Major cherry allergen Pru av 1.0201; |Prunus avium (Cherry) |AA|160	major cherry allergen	response to biotic stress pathogenesis-related protein
genolin_c1358	1.66148	lcl|genolin_c1358 965 nt highly similar to |Q56SE1|Q56SE1|SubName: Full=Methyl jasmonate esterase; |Solanum tuberosum (Potato) |AA|262	polyneuridine-aldehyde esterase
genolin_c13703	3.70765	lcl|genolin_c13703 861 nt highly similar to |A7L4B1|A7L4B1|SubName: Full=Phosphoglucosamine mutase; |Carica papaya (Papaya) |AA|561	n-acetylglucosamine-phosphate mutase	carbohydrate metabolic process;binding;response to stress;DNA metabolic process;catalytic activity;mitochondrion;response to abiotic stimulus
genolin_c14223	1.04155	lcl|genolin_c14223 340 nt highly similar to |Q9SII5|Q9SII5|SubName: Full=Expressed protein (At2g17230/T23A1.9); |Arabidopsis thaliana (Mouse-ear cress) |AA|363	protein	cytoplasm;cell wall
genolin_c14395	1.5769	lcl|genolin_c14395 414 nt highly similar to |O80528|O80528|SubName: Full=F14J9.11 protein; |Arabidopsis thaliana (Mouse-ear cress) |AA|599	protein	protein modification process;nucleotide binding;kinase activity
genolin_c15034	5.12242	lcl|genolin_c15034 924 nt highly similar to |Q9SDN0|Q9SDN0|RecName: Full=Chaperone protein dnaJ 20, chloroplastic; Short=AtJ20; Short=AtDjC20; Flags: Precursor; |Arabidopsis thaliana (Mouse-ear cress) |AA|197	chaperone protein	protein metabolic process;cellular process;plastid
genolin_c1532	1.2046	lcl|genolin_c1532 2533 nt highly similar to |Q6J8W9|Q6J8W9|SubName: Full=Cellulose synthase; |Populus tremula x Populus tremuloides |AA|978	cellulose synthase catalytic subunit	cellular process;response to stress;cell growth;binding;membrane;cellular_component;biosynthetic process;carbohydrate metabolic process;transferase activity;cellular component organization;protein binding;Golgi apparatus;plasma membrane
genolin_c15427	1.15385	lcl|genolin_c15427 329 nt highly similar to |A1YN04|A1YN04|SubName: Full=Hydrogen-transporting ATP synthase; |Brassica campestris (Field mustard) |AA|203	atp synthase delta mitochondrial precursor	transporter activity;response to stress;response to abiotic stimulus;transport;biosynthetic process;generation of precursor metabolites and energy;nucleobase, nucleoside, nucleotide and nucleic acid metabolic process;membrane;mitochondrion;hydrolase activity
genolin_c15456	4.69682	lcl|genolin_c15456 507 nt highly similar to |Q2R1F4|Q2R1F4|SubName: Full=Pentatricopeptide, putative, expressed (Os11g0607100 protein); |Oryza sativa subsp japonica (Rice) |AA|671	pentatricopeptide repeat-containing protein	mitochondrion
genolin_c15894	1.44415	lcl|genolin_c15894 536 nt similar to |Q6KAJ8|Q6KAJ8|SubName: Full=Putative 60S ribosomal protein L39; |Oryza sativa subsp japonica (Rice) |AA|118	60s ribosomal protein l39	structural molecule activity;ribosome;cytosol;translation;mitochondrion
genolin_c1591	2.30052	lcl|genolin_c1591 2008 nt highly similar to |Q5C8T4|Q5C8T4|SubName: Full=Decreased apical dominance protein; |Petunia hybrida (Petunia) |AA|556	dioxygenase ramosus1 /decreased apical dominance protein	anatomical structure morphogenesis;multicellular organismal development;catabolic process;cellular process;lipid metabolic process;secondary metabolic process;metabolic process;transport;catalytic activity;response to endogenous stimulus;plastid
genolin_c16424	1.45437	lcl|genolin_c16424 553 nt highly similar to |Q9SZ46|Q9SZ46|SubName: Full=Cytochrome P450-like protein; |Arabidopsis thaliana (Mouse-ear cress) |AA|524	cytochrome p450	catalytic activity;binding;oxygen binding
genolin_c16490	2.50748	lcl|genolin_c16490 580 nt highly similar to |Q01HG7|Q01HG7|SubName: Full=OSIGBa0142I02-OSIGBa0101B20.22 protein; |Oryza sativa (Rice) |AA|278	ring finger	binding;plastid
genolin_c16608	1.03707	lcl|genolin_c16608 858 nt highly similar to |Q9FXH0|Q9FXH0|SubName: Full=F6F9.23 protein; |Arabidopsis thaliana (Mouse-ear cress) |AA|571	pentatricopeptide repeat-containing	cytoplasm
genolin_c16770	1.91775	lcl|genolin_c16770 854 nt highly similar to |Q2XPY5|Q2XPY5|SubName: Full=YSL transporter 1; |Thlaspi caerulescens (Alpine penny-cress) (Thlaspi calaminare) |AA|693	oligopeptide transporter opt family	transport;transporter activity
genolin_c17050	1.71573	lcl|genolin_c17050 527 nt highly similar to |Q1A7T0|Q1A7T0|SubName: Full=Geranylgeranyl pyrophosphate synthase 1; |Solanum lycopersicum (Tomato) (Lycopersicon esculentum) |AA|365	geranylgeranyl diphosphate synthase	transferase activity;biosynthetic process;cellular process;lipid metabolic process;secondary metabolic process;plastid
genolin_c17509	1.13362	lcl|genolin_c17509 445 nt highly similar to |Q2HVC0|Q2HVC0|SubName: Full=Protein kinase; |Medicago truncatula (Barrel medic) |AA|774	leucine-rich repeat	protein modification process;cell;cytoplasm;protein binding;kinase activity;nucleotide binding;membrane;signal transduction
genolin_c17511	1.21365	lcl|genolin_c17511 758 nt highly similar to |Q0DHK0|Q0DHK0|SubName: Full=Os05g0460800 protein; |Oryza sativa subsp japonica (Rice) |AA|219	protein tyrosine phosphatase-like (proline instead of catalytic arginine) member b	protein binding
genolin_c17591	1.59367	lcl|genolin_c17591 778 nt highly similar to |A8W459|A8W459|SubName: Full=Vesicle-associated protein; |Medicago truncatula (Barrel medic) |AA|240	vesicle-associated protein	membrane;endoplasmic reticulum;transport;cellular process;plasma membrane;protein binding;vacuole;structural molecule activity
genolin_c17708	1.01232	lcl|genolin_c17708 343 nt highly similar to |Q9C6W5|Q9C6W5|RecName: Full=White-brown complex homolog protein 14; |Arabidopsis thaliana (Mouse-ear cress) |AA|648	white-brown-complex abc transporter family	membrane;hydrolase activity;nucleotide binding
genolin_c17867	2.40397	lcl|genolin_c17867 350 nt highly similar to |Q9M5L0|Q9M5L0|RecName: Full=60S ribosomal protein L35; |Euphorbia esula (Leafy spurge) |AA|123	60s ribosomal protein l35	nucleolus;structural molecule activity;plasma membrane;cellular process;ribosome;cytosol;translation
genolin_c18187	1.3513	lcl|genolin_c18187 657 nt highly similar to |A5HKJ9|A5HKJ9|RecName: Full=Ferritin; |Medicago falcata (Sickle medic) |AA|251	ferritin 1 precursor	binding;response to stress;response to abiotic stimulus;biological_process;metabolic process;flower development;catalytic activity;cellular homeostasis;response to biotic stimulus;thylakoid;transport;multicellular organismal development;plastid;photosynthesis;membrane
genolin_c18213	1.4021	lcl|genolin_c18213 339 nt similar to |P19825|P19825|RecName: Full=Major latex protein 15; Short=MLP 15; AltName: Full=gMLP15; |Papaver somniferum (Opium poppy) |AA|159	major latex protein	response to stress;response to biotic stimulus;vacuole;binding;biological_process;response to abiotic stimulus
genolin_c18222	1.18203	lcl|genolin_c18222 634 nt similar to |A2Q3E9|A2Q3E9|SubName: Full=Helix-loop-helix DNA-binding; |Medicago truncatula (Barrel medic) |AA|340	helix-loop-helix DNA-binding	binding
genolin_c1895	1.20668	lcl|genolin_c1895 771 nt highly similar to |B3TLS3|B3TLS3|SubName: Full=60S ribosomal protein L28; |Elaeis guineensis var tenera (Oil palm) |AA|148	60s ribosomal protein l28	structural molecule activity;plasma membrane;cellular process;cell wall;ribosome;cytosol;plastid;translation
genolin_c19890	1.00803	lcl|genolin_c19890 405 nt similar to |Q9SAK1|Q9SAK1|SubName: Full=T8K14.10; |Arabidopsis thaliana (Mouse-ear cress) |AA|356	hydrolyzing o-glycosyl	cell
genolin_c20419	1.10587	lcl|genolin_c20419 410 nt highly similar to |Q9M401|Q9M401|RecName: Full=Branched-chain-amino-acid aminotransferase 3, chloroplastic; Short=Atbcat-3; EC=2.6.1.42; Flags: Precursor; |Arabidopsis thaliana (Mouse-ear cress) |AA|413	branched-chain-amino-acid aminotransferase	transferase activity;metabolic process;mitochondrion;plastid
genolin_c21029	1.51637	lcl|genolin_c21029 704 nt highly similar to |Q84WW6|Q84WW6|RecName: Full=Histone-lysine N-methyltransferase ASHH1; EC=2.1.1.43; AltName: Full=ASH1 homolog 1; AltName: Full=Protein SET DOMAIN GROUP 26; |Arabidopsis thaliana (Mouse-ear cress) |AA|492	set domain protein	transferase activity
genolin_c21055	1.3379	lcl|genolin_c21055 321 nt highly similar to |Q9LN30|Q9LN30|SubName: Full=F14O10.2 protein; |Arabidopsis thaliana (Mouse-ear cress) |AA|739	protein	hydrolase activity;plastid;protein metabolic process;catabolic process;membrane
genolin_c21317	1.36437	lcl|genolin_c21317 703 nt highly similar to |A0T2N6|A0T2N6|SubName: Full=PIP1 protein; |Gossypium hirsutum (Upland cotton) (Gossypium mexicanum) |AA|289	mip pip subfamily	transport;plasma membrane;membrane;response to stress;transporter activity
genolin_c2135	1.55672	lcl|genolin_c2135 1834 nt highly similar to |Q64EX4|Q64EX4|SubName: Full=MtN19-like protein; |Pisum sativum (Garden pea) |AA|435	19-like protein	cytoplasm;vacuole
genolin_c21501	1.0776	lcl|genolin_c21501 793 nt highly similar to |Q9LZ03|Q9LZ03|RecName: Full=DNA topoisomerase 6 subunit A; Short=AtTOP6A; AltName: Full=Protein BRASSINOSTEROID INSENSITIVE 5; AltName: Full=Protein ROOT HAIRLESS 2; AltName: Full=Meiotic recombination protein	meiotic recombination protein	protein binding;DNA binding;catalytic activity;nucleotide binding;intracellular;cell differentiation;multicellular organismal development;DNA metabolic process;nucleus;plastid
genolin_c2179	1.32362	lcl|genolin_c2179 1818 nt highly similar to |B2Z6Q4|B2Z6Q4|SubName: Full=Ferulate 5-hydroxylase; |Populus trichocarpa (Western balsam poplar) (Populus balsamifera subsp trichocarpa) |AA|513	ferulate-5-hydroxylase	catalytic activity;response to abiotic stimulus;molecular_function;cellular process;lipid metabolic process;binding;metabolic process;biosynthetic process;cellular amino acid and derivative metabolic process;secondary metabolic process;endoplasmic reticulum
genolin_c22906	1.03565	lcl|genolin_c22906 358 nt highly similar to |AM438411|AM438411|Vitis vinifera contig VV78X270066.15, whole genome shotgun sequence. |Vitis vinifera |linear|48582	acr3 amino acid binding	metabolic process;cytosol;binding
genolin_c23062	1.11133	lcl|genolin_c23062 323 nt highly similar to |Q9LJX0|Q9LJX0|RecName: Full=Multidrug resistance protein 11; AltName: Full=P-glycoprotein 19; |Arabidopsis thaliana (Mouse-ear cress) |AA|1252	multidrug resistance protein	transport;response to abiotic stimulus;tropism;membrane;hydrolase activity;transporter activity;post-embryonic development;response to endogenous stimulus;biological_process;nucleotide binding;response to external stimulus;protein binding;flower development;plasma membrane
genolin_c23799	1.23445	lcl|genolin_c23799 375 nt highly similar to |Q9SGR8|Q9SGR8|SubName: Full=T23E18.8; |Arabidopsis thaliana (Mouse-ear cress) |AA|137	protein	protein metabolic process;catabolic process;hydrolase activity;plastid
genolin_c23987	1.22017	lcl|genolin_c23987 371 nt highly similar to |Q8L5F9|Q8L5F9|SubName: Full=Microtubule associated protein; |Cicer arietinum (Chickpea) (Garbanzo) |AA|121	microtubule associated protein	protein binding;vacuole;membrane;response to extracellular stimulus;cell communication;response to stress;catabolic process;cellular process
genolin_c24232	1.32988	lcl|genolin_c24232 289 nt similar to |BT004715|BT004715|Arabidopsis thaliana At2g14045 gene, complete cds. |Arabidopsis thaliana (thale cress) |linear|369	protein
genolin_c2491	1.44545	lcl|genolin_c2491 986 nt highly similar to |Q2XTE0|Q2XTE0|SubName: Full=Chlorophyll a-b binding protein 3C-like; |Solanum tuberosum (Potato) |AA|267	light harvesting chlorophyll a b-binding protein	generation of precursor metabolites and energy;photosynthesis;membrane;thylakoid;binding;protein modification process;plastid
genolin_c25348	1.04778	lcl|genolin_c25348 343 nt similar to |Q1XA87|Q1XA87|SubName: Full=Salt tolerant protein; |Triticum aestivum (Wheat) |AA|141	salt tolerant protein	cytoplasm;membrane
genolin_c25834	1.00848	lcl|genolin_c25834 544 nt highly similar to |Q0PGJ6|Q0PGJ6|SubName: Full=Aldo-keto reductase; |Arabidopsis thaliana (Mouse-ear cress) |AA|315	aldo-keto reductase	catalytic activity;metabolic process
genolin_c25842	1.41083	lcl|genolin_c25842 834 nt highly similar to |Q9LW74|Q9LW74|SubName: Full=Gb|AAF29412.1 (At3g16120) (Putative dynein light chain protein); |Arabidopsis thaliana (Mouse-ear cress) |AA|93	protein	cytoskeleton;motor activity;cellular process
genolin_c26084	1.05985	lcl|genolin_c26084 461 nt highly similar to |P93470|P93470|SubName: Full=Cholinephosphate cytidylyltransferase; |Pisum sativum (Garden pea) |AA|285	phospholipid cytidylyltransferase	reproduction;transferase activity;biosynthetic process;cellular amino acid and derivative metabolic process;lipid metabolic process;endoplasmic reticulum
genolin_c26320	1.08812	lcl|genolin_c26320 559 nt highly similar to |Q2A9B4|Q2A9B4|SubName: Full=Myosin II heavy chain-like domain containing protein; |Brassica oleracea (Wild cabbage) |AA|497	myosin II heavy chain-like domain containing protein
genolin_c26370	1.13157	lcl|genolin_c26370 475 nt highly similar to |A6XNE7|A6XNE7|SubName: Full=Coniferyl alcohol 9-O-methyltransferase (S-adenosyl-L-methionine-dependent coniferyl alcohol 9-O-methyltransferase); |Linum album |AA|368	orcinol o-methyltransferase	transferase activity;protein binding
genolin_c26743	1.26052	lcl|genolin_c26743 349 nt highly similar to |A8WE95|A8WE95|SubName: Full=Developmentally regulated GTP binding protein 1; |Pisum sativum (Garden pea) |AA|368	developmentally-regulated gtp-binding protein 1	binding;catalytic activity;intracellular;molecular_function;nucleotide binding
genolin_c26764	2.05255	lcl|genolin_c26764 252 nt highly similar to |Q0WT15|Q0WT15|SubName: Full=Putative cysteine proteinase; |Arabidopsis thaliana (Mouse-ear cress) |AA|356	cysteine proteinase	vacuole;cytoplasm;transport;hydrolase activity;protein metabolic process;catabolic process;cell differentiation;cell death;transporter activity
genolin_c27019	1.23585	lcl|genolin_c27019 531 nt highly similar to |Q9XGH5|Q9XGH5|RecName: Full=Fructose-bisphosphate aldolase; EC=4.1.2.13; Flags: Fragment; |Phleum pratense (Common timothy) |AA|227	fructose-bisphosphate aldolase	biological_process;plasma membrane;carbohydrate metabolic process;generation of precursor metabolites and energy;catabolic process;catalytic activity;response to stress;response to abiotic stimulus;mitochondrion
genolin_c271	3.75857	lcl|genolin_c271 959 nt highly similar to |AY042862|AY042862|Arabidopsis thaliana ribosomal protein L17-like protein (T1F15.11) mRNA, complete cds. |Arabidopsis thaliana (thale cress) |linear|711	60s ribosomal protein l17	nucleolus;vacuole;structural molecule activity;plasma membrane;ribosome;cytosol;plastid;translation
genolin_c27319	2.0749	lcl|genolin_c27319 253 nt highly similar to |Q9SX34|Q9SX34|SubName: Full=F24J5.2 protein; |Arabidopsis thaliana (Mouse-ear cress) |AA|873	pho1-like protein	membrane;transport;response to extracellular stimulus;cell communication;response to stress
genolin_c27337	2.39878	lcl|genolin_c27337 246 nt similar to |Q6VM18|Q6VM18|SubName: Full=Metal transport protein; |Medicago truncatula (Barrel medic) |AA|372	zip transporter	cytoplasm;transport;membrane;transporter activity
genolin_c27725	2.18245	lcl|genolin_c27725 231 nt similar to |Q7XAC2|Q7XAC2|SubName: Full=Peptide transporter 2; Flags: Fragment; |Vicia faba (Broad bean) |AA|317	peptide transporter 2;	membrane;transport;transporter activity
genolin_c28166	1.2141	lcl|genolin_c28166 758 nt highly similar to |A1KXD8|A1KXD8|SubName: Full=Putative MDR-like P-glycoprotein; |Lactuca sativa (Garden lettuce) |AA|1251	multidrug pheromone mdr abc transporter family	transport;response to abiotic stimulus;tropism;membrane;hydrolase activity;transporter activity;post-embryonic development;cytoplasm;response to endogenous stimulus;biological_process;nucleotide binding;response to external stimulus;protein binding;flower development;plasma membrane
genolin_c28192	1.1015	lcl|genolin_c28192 272 nt similar to |AB378090|AB378090|Phaseolus vulgaris PvCIPK1 mRNA for protein kinase, complete cds. |Phaseolus vulgaris |linear|1302	protein kinase	protein binding;protein modification process;response to abiotic stimulus;nucleotide binding;signal transduction;kinase activity
genolin_c28312	1.17527	lcl|genolin_c28312 336 nt highly similar to |Q42905|Q42905|SubName: Full=Peroxidase; EC=1.11.1.7; Flags: Precursor; |Linum usitatissimum (Flax) (Linseed) |AA|359	peroxidase	vacuole;response to stress;catabolic process;cellular process;molecular_function;binding;metabolic process;catalytic activity;extracellular region
genolin_c2896	1.77773	lcl|genolin_c2896 2790 nt highly similar to |B3V357|B3V357|SubName: Full=Pyrroline-5-carboxylate synthetase; |Euonymus japonicus |AA|714	pyrroline-5-carboxylate synthetase	cytoplasm;catalytic activity;metabolic process;biosynthetic process;cellular amino acid and derivative metabolic process;kinase activity
genolin_c29589	2.23845	lcl|genolin_c29589 255 nt similar to |AM435740|AM435740|Vitis vinifera contig VV78X002396.11, whole genome shotgun sequence. |Vitis vinifera |linear|28336	protein	cell;binding;cytoplasm
genolin_c29794	1.1916	lcl|genolin_c29794 683 nt highly similar to |A7Y7J3|A7Y7J3|SubName: Full=Putative PQ-loop repeat family protein; Flags: Fragment; |Prunus dulcis (Almond) (Prunus amygdalus) |AA|104	protein	membrane
genolin_c29826	1.07677	lcl|genolin_c29826 600 nt highly similar to |B3IX45|B3IX45|SubName: Full=Transcription factor CPP; |Lotus japonicus |AA|764	transcription factor CPP	anatomical structure morphogenesis;multicellular organismal development;growth;nucleus
genolin_c29851	1.33298	lcl|genolin_c29851 278 nt highly similar to |Q10D24|Q10D24|SubName: Full=Protein kinase domain containing protein, expressed; |Oryza sativa subsp japonica (Rice) |AA|765	protein kinase domain containing protein	protein modification process;protein binding;nucleotide binding;kinase activity
genolin_c30331	1.24443	lcl|genolin_c30331 450 nt highly similar to |Q84N26|Q84N26|SubName: Full=Leucine-rich repeat protein; |x Citrofortunella mitis (calamondin) |AA|228	leucine-rich repeat protein	kinase activity;cytoplasm;receptor activity;protein binding
genolin_c30365	2.12488	lcl|genolin_c30365 214 nt highly similar to |Q9M4Z5|Q9M4Z5|SubName: Full=Peroxidase prx12; EC=1.11.1.7; Flags: Precursor; |Spinacia oleracea (Spinach) |AA|331	peroxidase prx12	response to stress;catabolic process;cellular process;molecular_function;binding;metabolic process;catalytic activity;membrane
genolin_c30542	1.75413	lcl|genolin_c30542 415 nt highly similar to |Q8W538|Q8W538|SubName: Full=Ribosomal S15 protein; Flags: Fragment; |Retama raetam |AA|139	40s ribosomal protein	nucleolus;structural molecule activity;plasma membrane;ribosome;cytosol;translation
genolin_c31086	1.19515	lcl|genolin_c31086 602 nt similar to |Q5PP70|Q5PP70|SubName: Full=At5g44450; |Arabidopsis thaliana (Mouse-ear cress) |AA|276	protein	transferase activity
genolin_c31122	3.33608	lcl|genolin_c31122 370 nt highly similar to |A5HIJ1|A5HIJ1|SubName: Full=Cysteine protease Cp1; |Actinidia deliciosa (Kiwi) |AA|358	cysteine protease	cell;cytoplasm;hydrolase activity;protein metabolic process;catabolic process
genolin_c31565	1.79822	lcl|genolin_c31565 539 nt similar to |AY805423|AY805423|Fragaria x ananassa zinc transporter protein ZIP2 mRNA, complete cds. |Fragaria x ananassa |linear|1276	zip transporter	membrane;transport;transporter activity
genolin_c32121	1.17065	lcl|genolin_c32121 369 nt similar to |Q0E0E5|Q0E0E5|SubName: Full=Os02g0556400 protein; |Oryza sativa subsp japonica (Rice) |AA|480	dna binding	cell;nucleic acid binding;metabolic process;cellular process;transferase activity
genolin_c32192	1.2309	lcl|genolin_c32192 400 nt highly similar to |A2Q3K9|A2Q3K9|SubName: Full=Guanylate kinase/L-type calcium channel region; Galactose oxidase, central; |Medicago truncatula (Barrel medic) |AA|394	guanylate kinase	kinase activity;nucleobase, nucleoside, nucleotide and nucleic acid metabolic process
genolin_c33111	1.00842	lcl|genolin_c33111 471 nt highly similar to |A0FKE6|A0FKE6|SubName: Full=Chloroplast threonine deaminase 1; |Solanum lycopersicum (Tomato) (Lycopersicon esculentum) |AA|606	threonine dehydratase deaminase mutant	transcription;plastid;catalytic activity;biosynthetic process;cellular amino acid and derivative metabolic process;transcription factor activity;binding
genolin_c33696	1.57787	lcl|genolin_c33696 300 nt similar to |Q8H385|Q8H385|SubName: Full=Putative zinc transporter protein ZIP1 (Os07g0232800 protein); |Oryza sativa subsp japonica (Rice) |AA|357	zinc iron	cytoplasm;transport;membrane;transporter activity
genolin_c33776	1.13988	lcl|genolin_c33776 561 nt highly similar to |Q9M060|Q9M060|SubName: Full=Eukaryotic translation initiation factor 6 (EIF-6)-like protein (At3g55620); |Arabidopsis thaliana (Mouse-ear cress) |AA|245	eukaryotic translation initiation factor 6	translation;cellular component organization;cellular process;reproduction;post-embryonic development;embryonic development;translation factor activity, nucleic acid binding;binding
genolin_c3450	1.14915	lcl|genolin_c3450 1362 nt highly similar to |Q42905|Q42905|SubName: Full=Peroxidase; EC=1.11.1.7; Flags: Precursor; |Linum usitatissimum (Flax) (Linseed) |AA|359	peroxidase	binding;metabolic process;catalytic activity;molecular_function;response to stress
genolin_c35096	2.0804	lcl|genolin_c35096 297 nt highly similar to |X01531|X01531|Flax gene for 5S ribosomal RNA |Linum usitatissimum (flax) |linear|362	5S ribosomal RNA
genolin_c3523	2.56362	lcl|genolin_c3523 472 nt similar to |Q6A4W8|Q6A4W8|RecName: Full=Glutathione peroxidase; |Malus domestica (Apple) (Malus sylvestris) |AA|168	glutathione peroxidase	response to stress
genolin_c35796	1.42312	lcl|genolin_c35796 340 nt similar to |P93470|P93470|SubName: Full=Cholinephosphate cytidylyltransferase; |Pisum sativum (Garden pea) |AA|285	cholinephosphate cytidylyltransferase	transferase activity;biosynthetic process
genolin_c3610	1.14173	lcl|genolin_c3610 635 nt similar to |Q6QHU3|Q6QHU3|SubName: Full=Major cherry allergen Pru av 1.0201; |Prunus avium (Cherry) |AA|160	major cherry allergen	response to biotic stress pathogenesis-related protein
genolin_c36190	1.21835	lcl|genolin_c36190 566 nt highly similar to |Q6S3E5|Q6S3E5|SubName: Full=Phosphoenolpyruvate carboxylase kinase 1; Flags: Fragment; |Clusia minor |AA|258	phosphoenolpyruvate carboxylase kinase 1	protein modification process;nucleotide binding;kinase activity
genolin_c36637	1.15072	lcl|genolin_c36637 490 nt highly similar to |Q5MJ55|Q5MJ55|SubName: Full=AT-rich element binding factor 1; |Pisum sativum (Garden pea) |AA|372	transcription factor	DNA binding;protein binding;transcription factor activity;nucleus;transcription
genolin_c37826	1.21267	lcl|genolin_c37826 363 nt highly similar to |AJ310163|AJ310163|Linum usitatissimum Nbi-D gene |Linum usitatissimum (flax) |linear|4522	Nbi-D	response to biotic stress
genolin_c38035	1.08068	lcl|genolin_c38035 441 nt similar to |DJ043967|DJ043967|Methods for enhancing abiotic stress tolerance in plants and compositions thereof. |Gossypium hirsutum (upland cotton) |linear|516	cold-shock dna binding protein	cytosol;RNA binding;protein metabolic process;catabolic process;cellular process;binding;transcription;hydrolase activity;DNA binding;intracellular
genolin_c38426	1.571	lcl|genolin_c38426 414 nt highly similar to |Q7X752|Q7X752|SubName: Full=OSJNBb0070J16.13 protein (Os04g0515300 protein) (OSJNBb0072M01.9 protein); |Oryza sativa subsp japonica (Rice) |AA|134	60s ribosomal protein	ribosome;structural molecule activity;translation
genolin_c38617	1.71423	lcl|genolin_c38617 448 nt highly similar to |Q9FZP2|Q9FZP2|SubName: Full=Receptor-like protein kinase; |Arabidopsis thaliana (Mouse-ear cress) |AA|684	atp binding	protein modification process;response to stress;nucleotide binding;kinase activity
genolin_c3956	1.8846	lcl|genolin_c3956 1128 nt highly similar to |O65620|O65620|SubName: Full=MYST1 protein; Flags: Fragment; |Arabidopsis thaliana (Mouse-ear cress) |AA|435	MYST1 protein
genolin_c3983	1.08313	lcl|genolin_c3983 1397 nt highly similar to |Q40283|Q40283|SubName: Full=Beta glucosidase; Flags: Precursor; |Manihot esculenta (Cassava) (Manioc) |AA|541	beta glucosidase	metabolic process;hydrolase activity
genolin_c39926	1.88257	lcl|genolin_c39926 242 nt similar to |Q60EP3|Q60EP3|SubName: Full=Unknow protein (Os05g0423500 protein); |Oryza sativa subsp japonica (Rice) |AA|644	protein	protein modification process;cytoplasm;kinase activity;nucleotide binding
genolin_c40033	1.01818	lcl|genolin_c40033 410 nt highly similar to |B0L632|B0L632|SubName: Full=Protease inhibitor/seed storage/LTP family protein; Flags: Fragment; |Cicer arietinum (Chickpea) (Garbanzo) |AA|101	protease inhibitor seed storage lipid transfer protein family protein	cell;transport;cytoplasm;hydrolase activity
genolin_c402	1.16703	lcl|genolin_c402 1379 nt highly similar to |Q6Y1E9|Q6Y1E9|SubName: Full=Cysteine protease 14; |Trifolium repens (Creeping white clover) |AA|351	cysteine proteinase	vacuole;cytoplasm;transport;hydrolase activity;protein metabolic process;catabolic process;cell differentiation;cell death;transporter activity
genolin_c4118	1.07212	lcl|genolin_c4118 1478 nt highly similar to |Q42905|Q42905|SubName: Full=Peroxidase; EC=1.11.1.7; Flags: Precursor; |Linum usitatissimum (Flax) (Linseed) |AA|359	peroxidase	binding;metabolic process;catalytic activity;molecular_function;response to stress
genolin_c41957	1.37638	lcl|genolin_c41957 240 nt similar to |Q6NQN1|Q6NQN1|SubName: Full=At5g43300; |Arabidopsis thaliana (Mouse-ear cress) |AA|333	protein	hydrolase activity;carbohydrate metabolic process;cellular process;lipid metabolic process
genolin_c42652	1.31413	lcl|genolin_c42652 231 nt highly similar to |Q01402|Q01402|RecName: Full=Nucleoside diphosphate kinase 2, chloroplastic; EC=2.7.4.6; AltName: Full=Nucleoside diphosphate kinase II; Short=NDP kinase II; Short=NDPK II; Short=NDK II; Contains: RecName: Full=	nucleoside diphosphate kinase 2	kinase activity;response to abiotic stimulus;response to external stimulus;signal transduction;protein binding;biosynthetic process;nucleobase, nucleoside, nucleotide and nucleic acid metabolic process;thylakoid;nucleotide binding;binding;plastid;response to endogenous stimulus;response to stress;nucleus
genolin_c43188	1.27445	lcl|genolin_c43188 501 nt highly similar to |O48767|O48767|SubName: Full=Expressed protein (At2g32980/T21L14.8); |Arabidopsis thaliana (Mouse-ear cress) |AA|296	protein
genolin_c43359	1.37393	lcl|genolin_c43359 459 nt highly similar to |A4ZGQ8|A4ZGQ8|SubName: Full=Homocysteine methyltransferase 1; |Brassica oleracea var italica (Broccoli) |AA|326	homocysteine s-methyltransferase	metabolic process;cellular process;transferase activity;biosynthetic process;cellular amino acid and derivative metabolic process;binding
genolin_c45276	1.47772	lcl|genolin_c45276 289 nt similar to |Q56X33|Q56X33|SubName: Full=Leucine-rich repeat protein; Flags: Fragment; |Arabidopsis thaliana (Mouse-ear cress) |AA|122	leucine-rich repeat protein	kinase activity;cell;cytoplasm;signal transduction;receptor activity;protein binding
genolin_c46621	1.4508	lcl|genolin_c46621 287 nt similar to |O80528|O80528|SubName: Full=F14J9.11 protein; |Arabidopsis thaliana (Mouse-ear cress) |AA|599	serine threonine-protein kinase	protein modification process;nucleotide binding;kinase activity
genolin_c47413	2.04408	lcl|genolin_c47413 227 nt highly similar to |Q9FZ62|Q9FZ62|SubName: Full=F11A6.5 protein (At1g17710); |Arabidopsis thaliana (Mouse-ear cress) |AA|279	phosphatase	metabolic process;hydrolase activity
genolin_c4772	1.01227	lcl|genolin_c4772 1095 nt highly similar to |Q9LMB2|Q9LMB2|SubName: Full=T29M8.1 protein; |Arabidopsis thaliana (Mouse-ear cress) |AA|311	ubiquinone biosynthesis protein mitochondrial	biosynthetic process;cellular process;mitochondrion
genolin_c47783	1.31998	lcl|genolin_c47783 235 nt similar to |Q9SUA4|Q9SUA4|RecName: Full=Oligopeptide transporter 5; Short=AtOPT5; |Arabidopsis thaliana (Mouse-ear cress) |AA|753	oligopeptide transporter opt family	membrane;transport;transporter activity
genolin_c48400	2.59415	lcl|genolin_c48400 382 nt highly similar to |Q84PM1|Q84PM1|SubName: Full=Putative germin E protein; Flags: Fragment; |Gossypium raimondii (New World cotton) |AA|187	putative germin E protein	extracellular region;binding;molecular_function
genolin_c4846	3.79307	lcl|genolin_c4846 646 nt highly similar to |Q7Y0D4|Q7Y0D4|SubName: Full=Putative thioredoxin (Os03g0767500 protein) (Thioredoxin family protein, expressed); |Oryza sativa subsp japonica (Rice) |AA|262	putative thioredoxin	cellular component organization;cellular process;catalytic activity;cellular homeostasis;membrane;plastid;thylakoid
genolin_c48709	1.81432	lcl|genolin_c48709 464 nt highly similar to |Q6R3K9|Q6R3K9|RecName: Full=Metal-nicotianamine transporter YSL2; AltName: Full=Protein YELLOW STRIPE LIKE 2; Short=AtYSL2; |Arabidopsis thaliana (Mouse-ear cress) |AA|664	metal-nicotianamine transporter	response to biotic stimulus;transport;plasma membrane;transporter activity;biological_process
genolin_c48790	1.0241	lcl|genolin_c48790 213 nt highly similar to |O04130|O04130|RecName: Full=D-3-phosphoglycerate dehydrogenase, chloroplastic; Short=3-PGDH; EC=1.1.1.95; Flags: Precursor; |Arabidopsis thaliana (Mouse-ear cress) |AA|624	phosphoglycerate dehydrogenase	nucleotide binding;catalytic activity;metabolic process;binding;plastid;multicellular organismal development;membrane;mitochondrion;biosynthetic process;cellular amino acid and derivative metabolic process
genolin_c49163	1.11245	lcl|genolin_c49163 320 nt highly similar to |Q9FGC3|Q9FGC3|SubName: Full=Serine/threonine protein kinase-like; |Arabidopsis thaliana (Mouse-ear cress) |AA|429	serine/threonine protein kinase-like	protein modification process;peroxisome;nucleotide binding;nucleus;kinase activity
genolin_c50792	1.01427	lcl|genolin_c50792 297 nt highly similar to |Q9M9N9|Q9M9N9|SubName: Full=T17B22.10 protein (At3g03210); |Arabidopsis thaliana (Mouse-ear cress) |AA|368	protein	cell;cytoplasm
genolin_c51010	1.29223	lcl|genolin_c51010 556 nt highly similar to |A4ZGQ8|A4ZGQ8|SubName: Full=Homocysteine methyltransferase 1; |Brassica oleracea var italica (Broccoli) |AA|326	homocysteine s-methyltransferase	metabolic process;cellular process;binding;transferase activity;biosynthetic process;cellular amino acid and derivative metabolic process
genolin_c51183	1.08178	lcl|genolin_c51183 224 nt similar to |Q6J1A2|Q6J1A2|SubName: Full=Fasciclin-like AGP 2; |Populus tremula x Populus alba |AA|235	fasciclin-like AGP 2	cell wall
genolin_c51377	1.37448	lcl|genolin_c51377 258 nt highly similar to |P93506|P93506|SubName: Full=Amino acid carrier; Flags: Fragment; |Ricinus communis (Castor bean) |AA|284	amino acid permease	transport;response to biotic stimulus;transporter activity;cytoplasm;plasma membrane;membrane
genolin_c51974	1.05805	lcl|genolin_c51974 327 nt highly similar to |Q9SX34|Q9SX34|SubName: Full=F24J5.2 protein; |Arabidopsis thaliana (Mouse-ear cress) |AA|873	pho1-like protein	membrane;transport;response to extracellular stimulus;cell communication;response to stress
genolin_c5232	1.22577	lcl|genolin_c5232 579 nt highly similar to |Q84WI7|Q84WI7|SubName: Full=Expressed protein; |Arabidopsis thaliana (Mouse-ear cress) |AA|361	protein	hydrolase activity;carbohydrate metabolic process;cellular process;lipid metabolic process
genolin_c52440	1.72068	lcl|genolin_c52440 335 nt highly similar to |A1Y9J4|A1Y9J4|SubName: Full=Putative delta-1-pyrroline-5-carboxylate synthetase; Flags: Fragment; |Populus tremula x Populus alba |AA|176	pyrroline-5-carboxylate synthetase	cytoplasm;metabolic process;biosynthetic process;cellular amino acid and derivative metabolic process;kinase activity;catalytic activity
genolin_c52667	1.12428	lcl|genolin_c52667 244 nt similar to |Q5I707|Q5I707|SubName: Full=Chitinase; Flags: Fragment; |Linum usitatissimum (Flax) (Linseed) |AA|81	chitinase	hydrolase activity;carbohydrate metabolic process;catabolic process;cytoplasm;cellular process;response to biotic stimulus;carbohydrate binding
genolin_c538	1.06457	lcl|genolin_c538 1222 nt highly similar to |Q29PT1|Q29PT1|SubName: Full=At5g47635; |Arabidopsis thaliana (Mouse-ear cress) |AA|164	protein
genolin_c53940	1.4461	lcl|genolin_c53940 384 nt highly similar to |Q42839|Q42839|SubName: Full=Chitinase; EC=3.2.1.14; |Hordeum vulgare (Barley) |AA|332	chitinase	hydrolase activity;response to stress;cell death;vacuole;carbohydrate metabolic process;catabolic process;response to biotic stimulus;cellular process;carbohydrate binding
genolin_c5468	1.87273	lcl|genolin_c5468 3734 nt highly similar to |Q9ATY6|Q9ATY6|SubName: Full=Resistance-like protein PH-B; |Linum usitatissimum (Flax) (Linseed) |AA|1202	tir-nbs-lrr resistance protein	response to stress;cell death;protein binding;membrane;nucleotide binding;signal transduction;receptor activity
genolin_c57097	1.16365	lcl|genolin_c57097 356 nt highly similar to |Q9LFW3|Q9LFW3|RecName: Full=COBRA-like protein 4; Flags: Precursor; |Arabidopsis thaliana (Mouse-ear cress) |AA|431	cobra-like 4 protein	membrane;cellular process
genolin_c57840	1.20368	lcl|genolin_c57840 321 nt similar to |Q6XWA8|Q6XWA8|SubName: Full=Resistance protein Ler3; |Arabidopsis thaliana (Mouse-ear cress) |AA|907	disease resistance protein ler3	cell death;nucleotide binding;protein binding;plasma membrane
genolin_c58896	1.57753	lcl|genolin_c58896 219 nt highly similar to |Q14K72|Q14K72|SubName: Full=Translation elongation factor 1 alpha; Flags: Fragment; |Platanus acerifolia (London plane tree) |AA|236	elongation factor 1-alpha	cytoplasm;translation factor activity, nucleic acid binding;nucleotide binding;translation;hydrolase activity
genolin_c58935	1.09618	lcl|genolin_c58935 354 nt highly similar to |Q5EC25|Q5EC25|SubName: Full=Ubiquitin/s27a 40S ribosomal protein; |Nicotiana benthamiana |AA|156	ubiquitin extension protein	ribosome;protein modification process;structural molecule activity;nucleus;binding;translation
genolin_c59081	1.14443	lcl|genolin_c59081 383 nt highly similar to |P93508|P93508|RecName: Full=Calreticulin; Flags: Precursor; |Ricinus communis (Castor bean) |AA|415	calreticulin	carbohydrate binding;protein metabolic process;cellular process;vacuole;endoplasmic reticulum;response to stress;biological_process;plasma membrane;binding;protein binding;mitochondrion;response to abiotic stimulus
genolin_c59283	1.26113	lcl|genolin_c59283 409 nt highly similar to |Q76MT7|Q76MT7|SubName: Full=Vacuolar H+-ATPase c subunit; |Citrus unshiu (Satsuma orange) |AA|165	vacuolar atp synthase proteolipid subunit	membrane;transport;biosynthetic process;generation of precursor metabolites and energy;nucleobase, nucleoside, nucleotide and nucleic acid metabolic process;hydrolase activity;transporter activity;vacuole;plasma membrane
genolin_c5939	1.06353	lcl|genolin_c5939 827 nt highly similar to |Q93XM0|Q93XM0|SubName: Full=Xyloglucan endo-transglycosylase; |Carica papaya (Papaya) |AA|297	xyloglucan endo-transglycosylase	carbohydrate metabolic process;cellular process;extracellular region;hydrolase activity;cell wall;transferase activity
genolin_c59473	1.19942	lcl|genolin_c59473 369 nt highly similar to |B0L632|B0L632|SubName: Full=Protease inhibitor/seed storage/LTP family protein; Flags: Fragment; |Cicer arietinum (Chickpea) (Garbanzo) |AA|101	protease inhibitor seed storage lipid transfer protein family protein	cell;transport;cytoplasm;hydrolase activity
genolin_c59522	2.38473	lcl|genolin_c59522 268 nt highly similar to |A8J6X3|A8J6X3|SubName: Full=Cysteine proteinase; |Platycodon grandiflorus |AA|359	cysteine protease	vacuole;cell;cytoplasm;hydrolase activity;protein metabolic process;catabolic process
genolin_c59528	1.56	lcl|genolin_c59528 327 nt highly similar to |Q6UD65|Q6UD65|SubName: Full=Phenylalanine ammonia lyase; EC=4.3.1.5; |Populus jackii (Balm of Gilead) (Populus trichocarpa x Populus deltoides) |AA|711	phenylalanine amonnia lyase	cytoplasm;catalytic activity;cellular amino acid and derivative metabolic process;secondary metabolic process;biosynthetic process;catabolic process
genolin_c59567	2.66437	lcl|genolin_c59567 227 nt highly similar to |Q9LUW8|Q9LUW8|SubName: Full=F1-ATPase; Flags: Fragment; |Pyrus pyrifolia (Japanese pear) (Pyrus serotina) |AA|76	atp synthase delta mitochondrial precursor	transporter activity;response to stress;response to abiotic stimulus;transport;biosynthetic process;generation of precursor metabolites and energy;nucleobase, nucleoside, nucleotide and nucleic acid metabolic process;membrane;mitochondrion;hydrolase activity
genolin_c59574	1.57883	lcl|genolin_c59574 239 nt highly similar to |Q8RXA8|Q8RXA8|RecName: Full=Nucleoside diphosphate kinase 4, chloroplastic; EC=2.7.4.6; AltName: Full=Nucleoside diphosphate kinase IV; Short=NDP kinase IV; Short=NDPK IV; Short=NDK IV; AltName: Full=Nucleoside	nucleoside diphosphate kinase 3	kinase activity;response to stress;membrane;mitochondrion;biosynthetic process;nucleobase, nucleoside, nucleotide and nucleic acid metabolic process;thylakoid;nucleotide binding;binding;plastid
genolin_c59577	1.0298	lcl|genolin_c59577 226 nt highly similar to |Q2I2N3|Q2I2N3|SubName: Full=UDP-apiose/xylose synthase; |Solanum tuberosum (Potato) |AA|386	xylose synthase	cytoplasm;catalytic activity;biosynthetic process;nucleobase, nucleoside, nucleotide and nucleic acid metabolic process;nucleotide binding
genolin_c625	1.53792	lcl|genolin_c625 815 nt highly similar to |Q9XF38|Q9XF38|RecName: Full=Profilin; AltName: Full=Allergen Pyr c 3; AltName: Allergen=Pyr c 4; |Pyrus communis (Pear) |AA|131	profilin	cellular component organization;cellular process;cytoplasm;protein binding;cytoskeleton
genolin_c629	1.01197	lcl|genolin_c629 1514 nt highly similar to |P46484|P46484|RecName: Full=Caffeic acid 3-O-methyltransferase; EC=2.1.1.68; AltName: Full=S-adenosysl-L-methionine:caffeic acid 3-O-methyltransferase; Short=CAOMT; Short=COMT; |Eucalyptus gunnii (Cider tree) |A	caffeic acid o-methyltransferase	transferase activity;biosynthetic process;cellular amino acid and derivative metabolic process;secondary metabolic process;protein binding
genolin_c6334	3.90717	lcl|genolin_c6334 563 nt highly similar to |Q45W78|Q45W78|SubName: Full=Ubiquitin fusion protein; |Arachis hypogaea (Peanut) |AA|128	ubiquitin fusion protein	translation;reproduction;post-embryonic development;embryonic development;nucleolus;structural molecule activity;protein modification process;protein binding;ribosome;cytosol
genolin_c6680	1.8228	lcl|genolin_c6680 583 nt highly similar to |Q8LKV5|Q8LKV5|SubName: Full=Steroleosin-B; |Sesamum indicum (Oriental sesame) (Gingelly) |AA|362	steroleosin-B	cytoplasm;metabolic process;catalytic activity;binding
genolin_c67	1.21297	lcl|genolin_c67 1819 nt highly similar to |Q3LUL8|Q3LUL8|RecName: Full=Elongation factor 1-alpha; |Gossypium hirsutum (Upland cotton) (Gossypium mexicanum) |AA|448	elongation factor 1-alpha	cytoplasm;translation factor activity, nucleic acid binding;nucleotide binding;translation;hydrolase activity
genolin_c6723	1.07123	lcl|genolin_c6723 1562 nt highly similar to |A0MNK7|A0MNK7|SubName: Full=CBL-interacting protein kinase 21; |Populus trichocarpa (Western balsam poplar) (Populus balsamifera subsp trichocarpa) |AA|430	cbl-interacting serine threonine-protein	protein binding;protein modification process;response to abiotic stimulus;nucleotide binding;signal transduction;kinase activity
genolin_c7149	2.03552	lcl|genolin_c7149 450 nt highly similar to |Q6JVN1|Q6JVN1|SubName: Full=Germin-like protein 3; |Vitis vinifera (Grape) |AA|225	germin-like protein 3	extracellular region;binding;molecular_function
genolin_c7426	1.1799	lcl|genolin_c7426 1787 nt similar to |AM450299|AM450299|Vitis vinifera contig VV78X273959.4, whole genome shotgun sequence. |Vitis vinifera |linear|24601	protein	membrane;binding;protein binding;plastid
genolin_c745	1.9009	lcl|genolin_c745 2053 nt similar to |Q84KQ6|Q84KQ6|SubName: Full=F-box; |Prunus mume (Japanese flowering apricot) |AA|374	f-box family protein
genolin_c7453	1.23842	lcl|genolin_c7453 2025 nt highly similar to |Q3L7K5|Q3L7K5|SubName: Full=Cell wall apoplastic invertase; |Vitis vinifera (Grape) |AA|576	achain crystal structure of a cell-wall invertase from arabidopsis thaliana in complex with sucrose	hydrolase activity;response to external stimulus;response to stress;carbohydrate metabolic process
genolin_c7526	1.13275	lcl|genolin_c7526 1132 nt highly similar to |A4ZYQ7|A4ZYQ7|SubName: Full=Secondary wall-associated glycosyltransferase family 8D; |Populus tremula x Populus alba |AA|533	secondary wall-associated glycosyltransferase family 8D	transferase activity;Golgi apparatus;biosynthetic process;carbohydrate metabolic process;cellular process
genolin_c756	1.10737	lcl|genolin_c756 975 nt highly similar to |Q94JX9|Q94JX9|RecName: Full=Nascent polypeptide-associated complex subunit alpha-like protein 2; Short=NAC-alpha-like protein 2; AltName: Full=Alpha-NAC-like protein 2; |Arabidopsis thaliana (Mouse-ear cress) |AA	alpha nac
genolin_c7728	1.3601	lcl|genolin_c7728 710 nt highly similar to |A1KXE2|A1KXE2|SubName: Full=Putative ribosomal protein L31; |Lactuca sativa (Garden lettuce) |AA|120	60s ribosomal protein l31	structural molecule activity;plasma membrane;cellular process;cell wall;ribosome;cytosol;plastid;translation
genolin_c8720	1.05232	lcl|genolin_c8720 873 nt highly similar to |Q41241|Q41241|SubName: Full=Alcohol dehydrogenase ADH; |Solanum lycopersicum (Tomato) (Lycopersicon esculentum) |AA|389	alcohol dehydrogenase	binding;metabolic process;catalytic activity
genolin_c8886	1.09157	lcl|genolin_c8886 602 nt similar to |A0AT31|A0AT31|RecName: Full=Non-specific lipid-transfer protein 5; Short=LTP5; Flags: Precursor; |Lens culinaris (Lentil) (Cicer lens) |AA|116	lipid transfer protein precursor	cytoplasm;transport
genolin_c9188	1.03585	lcl|genolin_c9188 338 nt similar to |Q5BM98|Q5BM98|SubName: Full=Secondary cell wall-related glycosyltransferase family 47; |Populus tremula x Populus tremuloides |AA|442	secondary cell wall-related glycosyltransferase family 47	transferase activity;Golgi apparatus;cellular process;biosynthetic process;carbohydrate metabolic process;membrane
genolin_c10129	-1.5284	lcl|genolin_c10129 554 nt similar to |BT004657|BT004657|Arabidopsis thaliana At2g31490 gene, complete cds. |Arabidopsis thaliana (thale cress) |linear|216	protein	membrane;intracellular;cytoplasm;biosynthetic process;cellular process;mitochondrion
genolin_c1022	-1.59608	lcl|genolin_c1022 979 nt highly similar to |AY042862|AY042862|Arabidopsis thaliana ribosomal protein L17-like protein (T1F15.11) mRNA, complete cds. |Arabidopsis thaliana (thale cress) |linear|711	60s ribosomal protein l17	nucleolus;vacuole;structural molecule activity;plasma membrane;ribosome;cytosol;plastid;translation
genolin_c1047	-1.10817	lcl|genolin_c1047 1240 nt highly similar to |Q9FLV0|Q9FLV0|SubName: Full=Flavanone 3-hydroxylase-like protein; |Arabidopsis thaliana (Mouse-ear cress) |AA|341	flavanone 3-hydroxylase-like protein	biosynthetic process;cellular amino acid and derivative metabolic process;secondary metabolic process;response to biotic stimulus;binding;catalytic activity;metabolic process
genolin_c1066	-1.33947	lcl|genolin_c1066 1353 nt highly similar to |B3TLK3|B3TLK3|SubName: Full=Putative transcription factor; |Cucumis sativus (Cucumber) |AA|237	salt-tolerance protein	protein binding;transcription;transcription factor activity;post-embryonic development;response to abiotic stimulus;nucleus;binding;response to stress
genolin_c10828	-1.00022	lcl|genolin_c10828 691 nt highly similar to |Q9XI64|Q9XI64|SubName: Full=F7A19.32 protein; |Arabidopsis thaliana (Mouse-ear cress) |AA|228	ribonuclease	biosynthetic process;cellular amino acid and derivative metabolic process;secondary metabolic process;cell;response to external stimulus;response to stress;response to endogenous stimulus;signal transduction;plasma membrane;RNA binding;response to extracellular stimulus;cell communication;biological_process;nuclease activity;extracellular region
genolin_c12178	-1.02222	lcl|genolin_c12178 511 nt similar to |Q0ZPW1|Q0ZPW1|SubName: Full=CXE carboxylesterase; EC=3.1.1.1; |Malus pumila |AA|334	CXE carboxylesterase	secondary metabolism
genolin_c12660	-1.22153	lcl|genolin_c12660 585 nt highly similar to |Q9FH08|Q9FH08|SubName: Full=Similarity to tetracycline transporter protein; |Arabidopsis thaliana (Mouse-ear cress) |AA|204	tetracycline transporter	cell
genolin_c12849	-1.61087	lcl|genolin_c12849 471 nt highly similar to |AM458395|AM458395|Vitis vinifera contig VV78X009796.12, whole genome shotgun sequence. |Vitis vinifera |linear|32816	regulator of chromosome condensation and btb domain containing protein 1
genolin_c13390	-1.12883	lcl|genolin_c13390 672 nt highly similar to |Q700A7|Q700A7|SubName: Full=Putative universal stress protein; |Cicer arietinum (Chickpea) (Garbanzo) |AA|178	pathogen induced protein 2-4	response to stress;response to abiotic stimulus
genolin_c13478	-1.50028	lcl|genolin_c13478 239 nt similar to |Q8W032|Q8W032|SubName: Full=CDC6b protein (Putative cdc6-2 protein); |Arabidopsis thaliana (Mouse-ear cress) |AA|505	cdc6 (cell division control 6)	cell cycle;plastid;mitochondrion
genolin_c142	-1.05895	lcl|genolin_c142 3363 nt highly similar to |Q9MF62|Q9MF62|RecName: Full=NADH-ubiquinone oxidoreductase chain 4; EC=1.6.5.3; |Beta vulgaris subsp vulgaris |AA|495	nadh dehydrogenase subunit 4	generation of precursor metabolites and energy;catalytic activity;transport;membrane;mitochondrion
genolin_c14406	-1.17202	lcl|genolin_c14406 736 nt highly similar to |A0FKE6|A0FKE6|SubName: Full=Chloroplast threonine deaminase 1; |Solanum lycopersicum (Tomato) (Lycopersicon esculentum) |AA|606	threonine deaminase	transcription;plastid;catalytic activity;biosynthetic process;cellular amino acid and derivative metabolic process;transcription factor activity;binding
genolin_c15241	-1.41958	lcl|genolin_c15241 799 nt highly similar to |Q700A6|Q700A6|SubName: Full=Putative lipid transfer protein GPI-anchored; |Cicer arietinum (Chickpea) (Garbanzo) |AA|185	lipid transfer	cytoplasm;transport
genolin_c15274	-1.00022	lcl|genolin_c15274 719 nt highly similar to |O80729|O80729|SubName: Full=Putative cytochrome P450 (At2g46950); |Arabidopsis thaliana (Mouse-ear cress) |AA|517	cytochrome p450	catalytic activity;binding
genolin_c15355	-1.18553	lcl|genolin_c15355 457 nt similar to |Q6ZL16|Q6ZL16|SubName: Full=Putative root border cell-specific protein (Os07g0573800 protein); |Oryza sativa subsp japonica (Rice) |AA|342	root border cell-specific protein	plastid;nucleotide binding
genolin_c15878	-1.3399	lcl|genolin_c15878 237 nt similar to |Q2QNK7|Q2QNK7|SubName: Full=Flagellar biosynthesis protein FLHA, putative, expressed (Os12g0562100 protein); |Oryza sativa subsp japonica (Rice) |AA|591	flagellar biosynthesis protein expressed	hydrolase activity;cellular component organization;cellular process;membrane;cell wall;plastid
genolin_c16451	-1.28572	lcl|genolin_c16451 887 nt highly similar to |Q2HIV9|Q2HIV9|SubName: Full=At5g57150; |Arabidopsis thaliana (Mouse-ear cress) |AA|248	basic helix-loop-helix family protein	transcription;transcription factor activity;nucleus
genolin_c16527	-1.09625	lcl|genolin_c16527 639 nt highly similar to |A0PFJ9|A0PFJ9|SubName: Full=Putative cysteine protease 8; |Trifolium pratense (Red clover) |AA|344	putative cysteine protease 8	cell;hydrolase activity;protein metabolic process;catabolic process;cytoplasm;endoplasmic reticulum
genolin_c16626	-1.11105	lcl|genolin_c16626 696 nt similar to |AM427209|AM427209|Vitis vinifera contig VV78X248224.8, whole genome shotgun sequence. |Vitis vinifera |linear|11132	ferredoxin-dependent glutamate synthase precursor	biosynthetic process;cellular amino acid and derivative metabolic process;catalytic activity;plastid
genolin_c16719	-1.00865	lcl|genolin_c16719 218 nt similar to |AM481401|AM481401|Vitis vinifera contig VV78X253651.9, whole genome shotgun sequence. |Vitis vinifera |linear|15232	protein	membrane
genolin_c16724	-1.11422	lcl|genolin_c16724 1012 nt highly similar to |Q9ZUR7|Q9ZUR7|SubName: Full=Putative glutamate/ornithine acetyltransferase (At2g37500/F3G5.29); |Arabidopsis thaliana (Mouse-ear cress) |AA|468	bifunctional ornithine acetyltransferase n-acetylglutamate synthase protein	biosynthetic process;cellular amino acid and derivative metabolic process;transferase activity;plastid
genolin_c17400	-1.03335	lcl|genolin_c17400 440 nt similar to |Q2QVE1|Q2QVE1|SubName: Full=Zinc finger family protein, putative, expressed (Os12g0233400 protein); |Oryza sativa subsp japonica (Rice) |AA|275	zinc finger family expressed	cell;binding;intracellular
genolin_c17458	-1.73342	lcl|genolin_c17458 288 nt highly similar to |Q5VLQ5|Q5VLQ5|SubName: Full=Chalcone synthase; |Camellia sinensis (Tea) |AA|389	chalcone synthase	transferase activity;biosynthetic process;cellular amino acid and derivative metabolic process;secondary metabolic process
genolin_c17887	-1.28533	lcl|genolin_c17887 925 nt highly similar to |Q9FMX6|Q9FMX6|SubName: Full=Gb|AAD21732.1 (At5g23240); |Arabidopsis thaliana (Mouse-ear cress) |AA|465	protein	protein metabolic process;cellular process;binding;protein binding;plastid
genolin_c1817	-1.20645	lcl|genolin_c1817 702 nt highly similar to |O82561|O82561|SubName: Full=Auxin-repressed protein; |Elaeagnus umbellata (Autumn olive) |AA|120	auxin-repressed protein	biological_process
genolin_c18716	-1.16115	lcl|genolin_c18716 455 nt highly similar to |Q2QVE1|Q2QVE1|SubName: Full=Zinc finger family protein, putative, expressed (Os12g0233400 protein); |Oryza sativa subsp japonica (Rice) |AA|275	zinc finger family expressed	cell;binding;intracellular
genolin_c18897	-1.42618	lcl|genolin_c18897 357 nt similar to |Q9FH39|Q9FH39|SubName: Full=Copia-type polyprotein (Polyprotein); |Arabidopsis thaliana (Mouse-ear cress) |AA|1334	copia-type polyprotein	nucleic acid binding;plastid
genolin_c19038	-1.87027	lcl|genolin_c19038 590 nt highly similar to |CU229618|CU229618|Populus EST from mild drought-stressed leaves. |Populus tremula x Populus alba |linear|473	populus EST from mild drought-stressed leaves	cytoplasm;vacuole;mitochondrion
genolin_c20281	-1.84363	lcl|genolin_c20281 306 nt similar to |P22195|P22195|RecName: Full=Cationic peroxidase 1; EC=1.11.1.7; AltName: Full=PNPC1; Flags: Precursor; |Arachis hypogaea (Peanut) |AA|316	cationic peroxidase	response to stress;catalytic activity;binding;metabolic process
genolin_c20541	-1.01857	lcl|genolin_c20541 329 nt similar to |Q40839|Q40839|SubName: Full=Ethylene-forming enzyme; |Picea glauca (White spruce) |AA|298	acc oxidase	metabolic process;catalytic activity;binding
genolin_c21026	-1.01073	lcl|genolin_c21026 639 nt highly similar to |Q7Y051|Q7Y051|SubName: Full=Paa2 P-type ATPase; |Arabidopsis thaliana (Mouse-ear cress) |AA|883	Paa2 P-type ATPase	hydrolase activity;protein metabolic process;catabolic process;cellular process;transport;membrane;binding;transporter activity;biosynthetic process;nucleobase, nucleoside, nucleotide and nucleic acid metabolic process;nucleotide binding;plastid;thylakoid;intracellular
genolin_c2265	-1.02753	lcl|genolin_c2265 1049 nt highly similar to |Q8L6A8|Q8L6A8|SubName: Full=Aspartic proteinase; |Theobroma cacao (Cacao) (Cocoa) |AA|514	aspartic proteinase	lipid metabolic process;vacuole;hydrolase activity;protein metabolic process;catabolic process;response to stress;response to abiotic stimulus
genolin_c2286	-1.22888	lcl|genolin_c2286 1251 nt highly similar to |Q9LSS4|Q9LSS4|SubName: Full=Similarity to senescence-associated protein; |Arabidopsis thaliana (Mouse-ear cress) |AA|327	senescence-associated protein	cytoplasm;membrane;biological_process;plasma membrane
genolin_c23014	-1.40107	lcl|genolin_c23014 506 nt highly similar to |Q7F1F2|Q7F1F2|SubName: Full=Putative 70 kDa peptidylprolyl isomerase (Os08g0525600 protein); |Oryza sativa subsp japonica (Rice) |AA|580	peptidylprolyl isomerase	protein metabolic process;cellular process;vacuole;response to external stimulus;response to stress;binding;catalytic activity;protein binding
genolin_c2365	-1.05975	lcl|genolin_c2365 482 nt highly similar to |Q9LM85|Q9LM85|SubName: Full=F2D10.18; |Arabidopsis thaliana (Mouse-ear cress) |AA|662	high mobility group family	cellular component organization;cellular process;intracellular;nucleus;transcription factor activity;structural molecule activity;chromatin binding
genolin_c23714	-1.40703	lcl|genolin_c23714 457 nt highly similar to |Q652U4|Q652U4|SubName: Full=Putative calcium binding protein (Os06g0254700 protein); |Oryza sativa subsp japonica (Rice) |AA|215	putative calcium binding protein	binding
genolin_c23776	-1.12947	lcl|genolin_c23776 271 nt similar to |Q9LMU1|Q9LMU1|SubName: Full=F2H15.10; |Arabidopsis thaliana (Mouse-ear cress) |AA|573	sterol regulatory element-binding protein site 2	response to abiotic stimulus;membrane;response to stress;plastid
genolin_c24380	-2.90555	lcl|genolin_c24380 535 nt highly similar to |Q0E2T2|Q0E2T2|SubName: Full=Os02g0215900 protein; Flags: Fragment; |Oryza sativa subsp japonica (Rice) |AA|356	protein	transferase activity
genolin_c2441	-1.41942	lcl|genolin_c2441 849 nt highly similar to |O48629|O48629|SubName: Full=Putative auxin-repressed protein; |Prunus armeniaca (Apricot) |AA|133	dormancy auxin associated family protein
genolin_c25215	-1.11957	lcl|genolin_c25215 337 nt similar to |AY973615|AY973615|Manihot esculenta aldo/keto reductase AKR mRNA, complete cds. |Manihot esculenta (cassava) |linear|1267	aldo keto	metabolic process;catalytic activity;plastid;plasma membrane
genolin_c260	-2.07185	lcl|genolin_c260 650 nt highly similar to |P34921|P34921|RecName: Full=Glyceraldehyde-3-phosphate dehydrogenase, cytosolic; EC=1.2.1.12; |Dianthus caryophyllus (Carnation) (Clove pink) |AA|338	glyceraldehyde 3-phosphate	cytoplasm;nucleotide binding;metabolic process;carbohydrate metabolic process;generation of precursor metabolites and energy;catabolic process;catalytic activity
genolin_c26515	-1.11363	lcl|genolin_c26515 348 nt similar to |O65039|O65039|RecName: Full=Vignain; EC=3.4.22.-; AltName: Full=Cysteine endopeptidase; Flags: Precursor; |Ricinus communis (Castor bean) |AA|360	cysteine proteinase	cell;hydrolase activity;protein metabolic process;catabolic process;cytoplasm;endoplasmic reticulum
genolin_c26657	-1.99008	lcl|genolin_c26657 478 nt highly similar to |AM433270|AM433270|Vitis vinifera contig VV78X203954.19, whole genome shotgun sequence. |Vitis vinifera |linear|18520	unnamed protein product [Vitis vinifera]
genolin_c27445	-1.38733	lcl|genolin_c27445 242 nt highly similar to |Q9ARB3|Q9ARB3|SubName: Full=N2-C protein; |Linum usitatissimum (Flax) (Linseed) |AA|1119	n2-c protein	response to stress;cell death;protein binding;membrane;nucleotide binding;signal transduction;receptor activity
genolin_c2772	-1.04792	lcl|genolin_c2772 247 nt similar to |Q9M5L1|Q9M5L1|SubName: Full=40S ribosomal protein S16; Flags: Fragment; |Euphorbia esula (Leafy spurge) |AA|144	40S ribosomal protein S16	hydrolase activity;ribosome;structural molecule activity;biosynthetic process;carbohydrate metabolic process;cellular process;lipid metabolic process;translation
genolin_c27885	-1.13038	lcl|genolin_c27885 423 nt highly similar to |Q9M2E2|Q9M2E2|RecName: Full=(+)-neomenthol dehydrogenase; EC=1.1.1.208; AltName: Full=Menthone:neomenthol reductase; AltName: Full=Short-chain dehydrogenase/reductase 1; Short=AtSDR1; |Arabidopsis thaliana (Mou	neomenthol dehydrogenase	response to stress;catalytic activity;plasma membrane
genolin_c29218	-1.13558	lcl|genolin_c29218 467 nt highly similar to |CU225221|CU225221|Populus EST from leave. |Populus tremula x Populus alba |linear|335	Populus EST from leaves
genolin_c32941	-1.22028	lcl|genolin_c32941 404 nt highly similar to |Q2MJ18|Q2MJ18|SubName: Full=Cytochrome P450 monooxygenase CYP72A59; |Medicago truncatula (Barrel medic) |AA|518	cytochrome p450	binding
genolin_c33217	-1.1067	lcl|genolin_c33217 270 nt similar to |Q9FXJ8|Q9FXJ8|SubName: Full=F5A9.21; |Arabidopsis thaliana (Mouse-ear cress) |AA|1705	protein
genolin_c33345	-1.09133	lcl|genolin_c33345 233 nt similar to |Q9FK64|Q9FK64|SubName: Full=Tyrosine-specific protein phosphatase-like protein; |Arabidopsis thaliana (Mouse-ear cress) |AA|423	tyrosine-specific protein phosphatase-like protein	protein metabolic process;catabolic process;cellular process;hydrolase activity;mitochondrion
genolin_c33363	-1.04368	lcl|genolin_c33363 459 nt highly similar to |Q75LI3|Q75LI3|SubName: Full=Expressed protein; |Oryza sativa subsp japonica (Rice) |AA|278	catalytic hydrolase	catalytic activity
genolin_c3363	-1.18957	lcl|genolin_c3363 1333 nt highly similar to |O65039|O65039|RecName: Full=Vignain; EC=3.4.22.-; AltName: Full=Cysteine endopeptidase; Flags: Precursor; |Ricinus communis (Castor bean) |AA|360	cysteine proteinase	vacuole;cell;endoplasmic reticulum;hydrolase activity;protein metabolic process;catabolic process;cytoplasm
genolin_c33660	-1.6303	lcl|genolin_c33660 357 nt highly similar to |A2TEI8|A2TEI8|SubName: Full=Xyloglucan endotransglycosylase/hydrolase XTH-25; Flags: Fragment; |Populus tremula x Populus tremuloides |AA|143	xyloglucan endotransglucosylase hydrolase protein a	hydrolase activity;transferase activity;cell;cytoplasm;cell wall;carbohydrate metabolic process;cellular process;extracellular region
genolin_c33958	-1.77852	lcl|genolin_c33958 262 nt similar to |CT029334|CT029334|Poplar cDNA sequences. |Populus trichocarpa x Populus deltoides |linear|743	nascent polypeptide associated complex alpha	transport
genolin_c35013	-1.0699	lcl|genolin_c35013 555 nt similar to |AM424601|AM424601|Vitis vinifera contig VV78X237783.6, whole genome shotgun sequence. |Vitis vinifera |linear|40196	hypothetical protein RCOM_0464910 [Ricinus communis]
genolin_c35148	-1.79338	lcl|genolin_c35148 525 nt highly similar to |Q2HSH7|Q2HSH7|SubName: Full=Histone deacetylase superfamily; |Medicago truncatula (Barrel medic) |AA|386	histone deacetylase superfamily	hydrolase activity;cellular component organization;protein modification process
genolin_c3568	-1.94638	lcl|genolin_c3568 1370 nt highly similar to |Q8LCW6|Q8LCW6|SubName: Full=Similar to late embryogenesis abundant proteins; |Arabidopsis thaliana (Mouse-ear cress) |AA|324	late embryogenesis abundant proteins	response to stress;response to abiotic stimulus
genolin_c36136	-1.58933	lcl|genolin_c36136 413 nt highly similar to |Q76FZ8|Q76FZ8|SubName: Full=Brassinosteroid receptor; |Pisum sativum (Garden pea) |AA|1188	brassinosteroid receptor	protein binding;receptor activity;cellular component organization;cellular process;response to abiotic stimulus;cellular_component;biological_process;kinase activity;post-embryonic development;flower development;response to endogenous stimulus;signal transduction;endosome;cytoplasm;nucleotide binding;anatomical structure morphogenesis;cell growth;plasma membrane;protein modification process
genolin_c36372	-1.58027	lcl|genolin_c36372 519 nt highly similar to |Q9FGZ1|Q9FGZ1|SubName: Full=Phytoene dehydrogenase-like; |Arabidopsis thaliana (Mouse-ear cress) |AA|647	fad dependent oxidoreductase	catalytic activity;nucleotide binding;mitochondrion
genolin_c39177	-1.0617	lcl|genolin_c39177 196 nt highly similar to |Q9SH34|Q9SH34|SubName: Full=F2K11.14; |Arabidopsis thaliana (Mouse-ear cress) |AA|1518	jumonji domain protein	DNA binding;binding;protein binding;plastid
genolin_c3949	-1.15368	lcl|genolin_c3949 1159 nt highly similar to |Q9SH24|Q9SH24|SubName: Full=F2K11.24; |Arabidopsis thaliana (Mouse-ear cress) |AA|287	short-chain dehydrogenase reductase family protein	biological_process;peroxisome;metabolic process;catalytic activity;binding
genolin_c40221	-1.11568	lcl|genolin_c40221 257 nt similar to |Q2R102|Q2R102|SubName: Full=Leucine Rich Repeat family protein, expressed; |Oryza sativa subsp japonica (Rice) |AA|736	leucine rich repeat family protein
genolin_c40238	-1.14563	lcl|genolin_c40238 240 nt similar to |Q9M8J7|Q9M8J7|SubName: Full=F28L1.15 protein; |Arabidopsis thaliana (Mouse-ear cress) |AA|840	ble2 protein	membrane
genolin_c40342	-1.03273	lcl|genolin_c40342 238 nt highly similar to |B3SND7|B3SND7|SubName: Full=RNA-dependent RNA polymerase; |Gossypium hirsutum (Upland cotton) (Gossypium mexicanum) |AA|1110	rna-dependent rna polymerase	transferase activity
genolin_c41464	-1.35168	lcl|genolin_c41464 503 nt highly similar to |Q683I1|Q683I1|SubName: Full=RNA 3'-terminal phosphate cyclase-like protein; |Arabidopsis thaliana (Mouse-ear cress) |AA|375	RNA 3'-terminal phosphate cyclase-like protein	mitochondrion;catalytic activity
genolin_c41526	-1.00282	lcl|genolin_c41526 252 nt highly similar to |Q10F47|Q10F47|SubName: Full=SABRE, putative, expressed; |Oryza sativa subsp japonica (Rice) |AA|2460	SABR	cytoplasm
genolin_c41721	-1.38023	lcl|genolin_c41721 265 nt highly similar to |Q9SDR1|Q9SDR1|SubName: Full=Dirigent-like protein; |Thuja plicata (Giant arborvitae) |AA|190	dirigent-like protein
genolin_c42278	-1.67893	lcl|genolin_c42278 233 nt highly similar to |Q6L4W7|Q6L4W7|SubName: Full=Putative NADH-ubiquinone oxidoreductase (Os05g0509200 protein); |Oryza sativa subsp japonica (Rice) |AA|274	putative NADH-ubiquinone oxidoreductase	generation of precursor metabolites and energy;nucleotide binding;response to stress;catalytic activity;membrane;intracellular;molecular_function;mitochondrion
genolin_c4230	-4.51758	lcl|genolin_c4230 2034 nt highly similar to |Q10NY2|Q10NY2|SubName: Full=Expressed protein (Os03g0254700 protein); |Oryza sativa subsp japonica (Rice) |AA|1133	protein	reproduction;anatomical structure morphogenesis;post-embryonic development;embryonic development
genolin_c42417	-1.49227	lcl|genolin_c42417 292 nt similar to |AP008209|AP008209|Oryza sativa Japonica Group genomic DNA, chromosome 3. |Oryza sativa Japonica Group |linear|36192742	copper-transporting atpase	hydrolase activity;protein metabolic process;catabolic process;cellular process;transport;transporter activity;membrane;binding;biosynthetic process;nucleobase, nucleoside, nucleotide and nucleic acid metabolic process;nucleotide binding;plastid;thylakoid;intracellular
genolin_c42948	-1.2115	lcl|genolin_c42948 301 nt similar to |B4UWB2|B4UWB2|SubName: Full=Kunitz trypsin inhibitor 4; |Arachis hypogaea (Peanut) |AA|203	Kunitz trypsin inhibitor 4
genolin_c43332	-2.0953	lcl|genolin_c43332 207 nt highly similar to |Q8GWF8|Q8GWF8|SubName: Full=Putative zinc finger protein; |Arabidopsis thaliana (Mouse-ear cress) |AA|272	nucleic acid binding	cell;binding;intracellular
genolin_c44353	-1.28987	lcl|genolin_c44353 232 nt highly similar to |Q7XZI4|Q7XZI4|SubName: Full=DP1 (Transcription factor DP1); |Populus tremula x Populus tremuloides |AA|353	transcription factor DP1	cell cycle;transcription;nucleoplasm;transcription factor activity;protein binding;biosynthetic process;DNA metabolic process;cytoplasm
genolin_c44608	-1.0758	lcl|genolin_c44608 285 nt highly similar to |O24091|O24091|SubName: Full=MtN21 protein; |Medicago truncatula (Barrel medic) |AA|394	nodulin-like protein	cytoplasm;membrane
genolin_c4461	-1.64707	lcl|genolin_c4461 1073 nt highly similar to |Q2HTD9|Q2HTD9|SubName: Full=2OG-Fe(II) oxygenase; |Medicago truncatula (Barrel medic) |AA|364	2OG-Fe(II) oxygenase	metabolic process;catalytic activity;binding;plastid
genolin_c4478	-1.15935	lcl|genolin_c4478 1187 nt highly similar to |Q38JF7|Q38JF7|SubName: Full=Delta 12 desaturase; |Linum usitatissimum (Flax) (Linseed) |AA|378	omega-6 desaturase	membrane;endoplasmic reticulum;biosynthetic process;cellular process;lipid metabolic process;catalytic activity;metabolic process
genolin_c44822	-2.24935	lcl|genolin_c44822 254 nt highly similar to |Q9LP15|Q9LP15|SubName: Full=F9C16.3; |Arabidopsis thaliana (Mouse-ear cress) |AA|233	atrab18 (arabidopsis rab gtpase homolog b18) gtp binding	transport;plasma membrane;nucleotide binding;signal transduction
genolin_c48974	-1.01648	lcl|genolin_c48974 358 nt highly similar to |A1YZD3|A1YZD3|SubName: Full=Delta-12 oleic acid desaturase; |Vernicia montana |AA|383	omega-6 endoplasmic reticulum	catalytic activity;metabolic process;biosynthetic process;lipid metabolic process;endoplasmic reticulum;membrane
genolin_c5023	-2.91763	lcl|genolin_c5023 1103 nt highly similar to |Q3HRY5|Q3HRY5|SubName: Full=Pre-mRNA splicing factor-like protein; |Solanum tuberosum (Potato) |AA|269	arginine serine-rich splicing	RNA binding;mitochondrion;nucleotide binding;nucleobase, nucleoside, nucleotide and nucleic acid metabolic process
genolin_c505	-3.02112	lcl|genolin_c505 1404 nt highly similar to |A6YGE4|A6YGE4|SubName: Full=Hypersensitive-induced response protein; |Carica papaya (Papaya) |AA|285	hypersensitive-induced response protein	vacuole;protein binding;plastid;plasma membrane
genolin_c51133	-2.61123	lcl|genolin_c51133 366 nt highly similar to |Q9STA8|Q9STA8|SubName: Full=Hexose transporter; |Solanum lycopersicum (Tomato) (Lycopersicon esculentum) |AA|523	hexose transporter	transport;cellular process;membrane;transporter activity
genolin_c5125	-1.20163	lcl|genolin_c5125 207 nt similar to |P62302|P62302|RecName: Full=40S ribosomal protein S13; |Glycine max (Soybean) |AA|151	40s ribosomal protein	cell cycle;translation;anatomical structure morphogenesis;cellular component organization;cell differentiation;multicellular organismal development;structural molecule activity;ribosome;cytosol;membrane
genolin_c51767	-3.66745	lcl|genolin_c51767 266 nt highly similar to |Q7XPV3|Q7XPV3|SubName: Full=OSJNBa0088H09.3 protein (Os04g0683800 protein); |Oryza sativa subsp japonica (Rice) |AA|1011	phosphoribosylanthranilate transferase	cell wall;transferase activity
genolin_c5214	-1.0162	lcl|genolin_c5214 2444 nt highly similar to |Q93VV5|Q93VV5|SubName: Full=Putative oligopeptide transporter protein; |Arabidopsis thaliana (Mouse-ear cress) |AA|591	proton-dependent oligopeptide transport family protein	transport;receptor activity;response to biotic stimulus;plasma membrane;transporter activity
genolin_c52337	-1.235	lcl|genolin_c52337 201 nt similar to |Q6WWW4|Q6WWW4|RecName: Full=E3 ubiquitin-protein ligase UPL3; Short=Ubiquitin-protein ligase 3; EC=6.3.2.-; AltName: Full=HECT ubiquitin-protein ligase 3; AltName: Full=Protein KAKTUS; |Arabidopsis thaliana (Mouse-ear	hect ubiquitin-protein ligase 3	biosynthetic process;DNA metabolic process;cell cycle;protein modification process;anatomical structure morphogenesis;cellular component organization;cell differentiation;multicellular organismal development;catalytic activity
genolin_c52491	-1.25213	lcl|genolin_c52491 307 nt similar to |Q94AZ2|Q94AZ2|RecName: Full=Sugar transport protein 13; AltName: Full=Hexose transporter 13; AltName: Full=Multicopy suppressor of snf4 deficiency protein 1; |Arabidopsis thaliana (Mouse-ear cress) |AA|526	hexose transporter	transport;cellular process;membrane;transporter activity
genolin_c53418	-1.1259	lcl|genolin_c53418 315 nt similar to |Q0DU92|Q0DU92|SubName: Full=Os03g0199000 protein; Flags: Fragment; |Oryza sativa subsp japonica (Rice) |AA|156	conserved hypothetical protein [Ricinus communis]	plastid;membrane
genolin_c5446	-1.54308	lcl|genolin_c5446 2211 nt highly similar to |B2Y4N7|B2Y4N7|SubName: Full=Putative subtilase family protein; |Arabidopsis halleri subsp halleri |AA|815	putative subtilase family protein	protein binding;cell;hydrolase activity;cytoplasm;external encapsulating structure;extracellular region;cell wall;protein metabolic process;catabolic process;membrane;biological_process
genolin_c54531	-2.00715	lcl|genolin_c54531 399 nt similar to |AM438694|AM438694|Vitis vinifera contig VV78X131380.8, whole genome shotgun sequence. |Vitis vinifera |linear|34365	udp-glucosyltransferase family 1 protein	transferase activity;metabolic process
genolin_c54674	-2.80768	lcl|genolin_c54674 602 nt highly similar to |B0FLM8|B0FLM8|SubName: Full=Carotenoid cleavage dioxygenase 4; |Rosa damascena (Damask rose) |AA|588	neoxanthin cleavage enzyme-like protein	plastid;catalytic activity;protein binding
genolin_c55256	-2.02785	lcl|genolin_c55256 399 nt highly similar to |Q2R102|Q2R102|SubName: Full=Leucine Rich Repeat family protein, expressed; |Oryza sativa subsp japonica (Rice) |AA|736	leucine rich repeat family protein	nucleic acid binding
genolin_c55730	-1.14958	lcl|genolin_c55730 225 nt similar to |Q8H6Q7|Q8H6Q7|SubName: Full=CTV.22; |Poncirus trifoliata (Hardy orange) |AA|1405	protein	transferase activity;protein binding;transcription regulator activity;biosynthetic process;DNA metabolic process;RNA binding;hydrolase activity;transport;protein metabolic process;catabolic process;binding;transcription
genolin_c56336	-1.21333	lcl|genolin_c56336 340 nt similar to |AM422870|AM422870|Fagopyrum esculentum gFeAP9 gene for aspartic proteinase, exons 1-13 |Fagopyrum esculentum (common buckwheat) |linear|5612	aspartic proteinase
genolin_c58961	-1.52745	lcl|genolin_c58961 397 nt highly similar to |Q9FRT2|Q9FRT2|RecName: Full=NADP dependent malic enzyme; |Oryza sativa subsp japonica (Rice) |AA|593	nadp-dependent malic enzyme	catalytic activity;binding;metabolic process;cellular process;nucleotide binding;plastid
genolin_c59158	-1.41897	lcl|genolin_c59158 251 nt highly similar to |B1Q3F1|B1Q3F1|SubName: Full=Glutamate decarboxylase isoform2; |Solanum lycopersicum (Tomato) (Lycopersicon esculentum) |AA|503	glutamate decarboxylase	cellular amino acid and derivative metabolic process;binding;catalytic activity;plastid;protein binding
genolin_c59518	-2.3506	lcl|genolin_c59518 345 nt highly similar to |Q75W16|Q75W16|RecName: Full=Phospho-2-dehydro-3-deoxyheptonate aldolase 2, chloroplastic; EC=2.5.1.54; AltName: Full=Phospho-2-keto-3-deoxyheptonate aldolase 2; AltName: Full=3-deoxy-D-arabino-heptulosonate 7-p	phospho-2-dehydro-3-deoxyheptonate aldolase chloroplast	biosynthetic process;cellular process;transferase activity;cellular amino acid and derivative metabolic process;catalytic activity;plastid
genolin_c59532	-1.77687	lcl|genolin_c59532 249 nt highly similar to |Q9LKJ6|Q9LKJ6|SubName: Full=Water-selective transport intrinsic membrane protein 1; |Lotus japonicus |AA|251	tonoplast intrinsic protein	transport;membrane;transporter activity
genolin_c59539	-1.8038	lcl|genolin_c59539 215 nt similar to |Q8LCC2|Q8LCC2|SubName: Full=Ribosomal protein L9, putative; |Arabidopsis thaliana (Mouse-ear cress) |AA|194	60s ribosomal protein	nucleolus;vacuole;structural molecule activity;plasma membrane;multicellular organismal development;ribosome;cytosol;plastid;translation
genolin_c6547	-1.17443	lcl|genolin_c6547 794 nt highly similar to |Q5XEZ5|Q5XEZ5|SubName: Full=At4g22120; |Arabidopsis thaliana (Mouse-ear cress) |AA|771	protein	plasma membrane
genolin_c6610	-3.82105	lcl|genolin_c6610 1124 nt highly similar to |O65009|O65009|SubName: Full=BURP domain containing protein; |Brassica napus (Rape) |AA|282	burp domain protein
genolin_c6828	-1.98723	lcl|genolin_c6828 746 nt highly similar to |Q94A86|Q94A86|SubName: Full=At1g02850/F22D16_15 (Similar to beta-glucosidases); |Arabidopsis thaliana (Mouse-ear cress) |AA|470	beta-glucosidases	hydrolase activity
genolin_c6981	-1.0444	lcl|genolin_c6981 1314 nt highly similar to |Q8HCP7|Q8HCP7|RecName: Full=NADH-ubiquinone oxidoreductase chain 4; EC=1.6.5.3; |Oryza sativa subsp japonica (Rice) |AA|495	nadh dehydrogenase subunit 4	catalytic activity;transport;membrane;mitochondrion;generation of precursor metabolites and energy
genolin_c7009	-1.00708	lcl|genolin_c7009 537 nt similar to |Q658B2|Q658B2|SubName: Full=Putative prolyl endopeptidase (Os01g0108200 protein); |Oryza sativa subsp japonica (Rice) |AA|730	putative prolyl endopeptidase	plastid;hydrolase activity
genolin_c7458	-1.30428	lcl|genolin_c7458 595 nt highly similar to |Q9ZQI3|Q9ZQI3|SubName: Full=Putative lipase; |Arabidopsis thaliana (Mouse-ear cress) |AA|394	extracellular lipase	hydrolase activity;vacuole;cell wall
genolin_c7863	-2.03942	lcl|genolin_c7863 567 nt highly similar to |Q9LFR8|Q9LFR8|SubName: Full=TCP-1 chaperonin-like protein; |Arabidopsis thaliana (Mouse-ear cress) |AA|540	chaperonin containing t-complex protein zeta	cytoplasm;protein metabolic process;cellular process;biological_process;nucleotide binding;protein binding;membrane
genolin_c8491	-1.2923	lcl|genolin_c8491 997 nt highly similar to |O64455|O64455|SubName: Full=Ca2+/H+ exchanger; |Phaseolus aureus (Mung bean) (Vigna radiata) |AA|444	ca2+ antiporter cation exchanger	transport;cellular homeostasis;response to stress;response to abiotic stimulus;membrane;vacuole;transporter activity;metabolic process;cellular process;response to biotic stimulus;biological_process
genolin_c8493	-1.35497	lcl|genolin_c8493 722 nt highly similar to |P46519|P46519|RecName: Full=Desiccation protectant protein Lea14 homolog; |Glycine max (Soybean) |AA|152	late embryogenesis abundant protein lea14-	response to stress;response to abiotic stimulus
genolin_c9012	-3.13392	lcl|genolin_c9012 389 nt highly similar to |A7QBN4|A7QBN4|RecName: Full=Proteasome subunit beta type; EC=3.4.25.1; |Vitis vinifera (Grape) |AA|272	20s proteasome beta subunit	intracellular;protein metabolic process;catabolic process;cellular process;nucleus;cytosol;hydrolase activity
genolin_c9204	-1.25468	lcl|genolin_c9204 1109 nt highly similar to |A9XU47|A9XU47|SubName: Full=3-ketoacyl-CoA synthase 6; |Gossypium hirsutum (Upland cotton) (Gossypium mexicanum) |AA|467	beta-ketoacyl-coa synthase family protein	transferase activity;response to stress;response to abiotic stimulus;endoplasmic reticulum
genolin_c9951	-1.02177	lcl|genolin_c9951 842 nt highly similar to |Q1I1D8|Q1I1D8|SubName: Full=Glutamate decarboxylase; |Citrus sinensis (Sweet orange) |AA|494	glutamate decarboxylase	binding;protein binding;cellular amino acid and derivative metabolic process;catalytic activity
